# Supplementary material for: Targeted Re-Sequencing Approach of Candidate Genes Implicates Rare Potentially Functional Variants in Tourette Syndrome Etiology
Source: Front Neurosci. 2016 Sep 21;10:428. doi: 10.3389/fnins.2016.00428 (PMC5030307; doi:10.3389/fnins.2016.00428)
Supplement: Supplementary file 1 [file DataSheet1.xlsx]

## Sheet: Table S1
Table S1: Targeted resequencing regions
CHR	START	END	GENE
chr17	28520237	28525648	SLC6A4
chr17	28530090	28530457	SLC6A4
chr17	28534650	28534950	SLC6A4
chr17	28536061	28536360	SLC6A4
chr17	28537433	28537764	SLC6A4
chr17	28538230	28538542	SLC6A4
chr17	28539658	28539985	SLC6A4
chr17	28542529	28542832	SLC6A4
chr17	28543000	28543334	SLC6A4
chr17	28544084	28544422	SLC6A4
chr17	28545036	28545455	SLC6A4
chr17	28545715	28549199	SLC6A4
chr17	28549737	28550033	SLC6A4
chr17	28562531	28564586	SLC6A4
chr15	50533146	50559162	HDC
chr13	84450343	84458663	SLITRK1
chr6	38607526	38607750	BTBD9
chr6	38565636	38565947	BTBD9
chr6	38561690	38562153	BTBD9
chr6	38560302	38560666	BTBD9
chr6	38547944	38548263	BTBD9
chr6	38545326	38545545	BTBD9
chr6	38312710	38312919	BTBD9
chr6	38255998	38256287	BTBD9
chr6	38224135	38224342	BTBD9
chr6	38160245	38160423	BTBD9
chr6	38136177	38143008	BTBD9
chr6	38472220	38472388	BTBD9
chr6	38580560	38580859	BTBD9
chr6	38300886	38301337	BTBD9
chr6	38365615	38366066	BTBD9
chr6	38365647	38366098	BTBD9

## Sheet: Table S2
Table S2: Ranked results from Variant Ranker. Red colour indicates variants confimed by Sanger sequencing
rank	Chr	Start	End	Ref	Alt	QUAL	AC	AN	AF	DP	hom	het	mis	Func.refgene	Gene.refgene	GeneDetail.refgene	ExonicFunc.refgene	AAChange.refgene	Func.ensGene	Gene.ensGene	GeneDetail.ensGene	ExonicFunc.ensGene	AAChange.ensGene	phastConsElements46way	gwasCatalog	cytoband	tfbsConsSites	wgEncodeRegTfbsClustered	wgEncodeRegDnaseClustered	evofold	snp138	1000g2012feb_all	1000g2012apr_all	1000g2010nov_all	1000g2014sep_all	1000g2014sep_eur	1000g2014sep_eas	1000g2014sep_amr	1000g2014sep_afr	1000g2014sep_sas	1000g2012apr_eur	1000g2012apr_asn	1000g2012apr_amr	1000g2012apr_afr	exac03	popfreq_max	SIFT_score	SIFT_pred	Polyphen2_HDIV_score
1	15	50544912	50544912	A	G	493.79	1	764	0.00131	93267	0	1	0	exonic	HDC	NA	nonsynonymous SNV	HDC:NM_002112:exon8:c.T847C:p.C283R	exonic	ENSG00000140287	NA	nonsynonymous SNV	ENSG00000140287:ENST00000267845:exon8:c.T847C:p.C283R,ENSG00000140287:ENST00000543581:exon8:c.T847C:p.C283R	Score=470;Name=lod=108	NA	15q21.2	NA	NA	NA	NA	NA	NA	NA	NA	NA	NA	NA	NA	NA	NA	NA	NA	NA	NA	NA	NA	0.02	D	0.569
2	13	84454582	84454582	C	G	2808.8	1	764	0.00131	87236	0	1	0	exonic	SLITRK1	NA	nonsynonymous SNV	SLITRK1:NM_052910:exon1:c.G1061C:p.G354A	exonic	ENSG00000178235	NA	nonsynonymous SNV	ENSG00000178235:ENST00000377084:exon1:c.G1061C:p.G354A	Score=688;Name=lod=833	NA	13q31.1	NA	NA	NA	NA	NA	NA	NA	NA	NA	NA	NA	NA	NA	NA	NA	NA	NA	NA	NA	NA	0.44	T	1
2	17	28543182	28543182	A	G	420.82	1	762	0.00131	49976	0	1	1	exonic	SLC6A4	NA	nonsynonymous SNV	SLC6A4:NM_001045:exon7:c.T890C:p.V297A	exonic	ENSG00000108576	NA	nonsynonymous SNV	ENSG00000108576:ENST00000401766:exon6:c.T890C:p.V297A,ENSG00000108576:ENST00000261707:exon7:c.T890C:p.V297A,ENSG00000108576:ENST00000394821:exon7:c.T890C:p.V297A	Score=456;Name=lod=95	NA	17q11.2	Score=888;Name=V$MZF1_02	NA	NA	NA	NA	NA	NA	NA	NA	NA	NA	NA	NA	NA	NA	NA	NA	NA	NA	NA	0.01	D	0.006
3	13	84455080	84455080	C	T	439.81	1	764	0.00131	92205	0	1	0	exonic	SLITRK1	NA	nonsynonymous SNV	SLITRK1:NM_052910:exon1:c.G563A:p.R188K	exonic	ENSG00000178235	NA	nonsynonymous SNV	ENSG00000178235:ENST00000377084:exon1:c.G563A:p.R188K	Score=874;Name=lod=4733	NA	13q31.1	NA	NA	NA	NA	NA	NA	NA	NA	NA	NA	NA	NA	NA	NA	NA	NA	NA	NA	NA	NA	0.26	T	0.387
3	13	84454259	84454259	T	C	453.79	1	764	0.00131	73989	0	1	0	exonic	SLITRK1	NA	nonsynonymous SNV	SLITRK1:NM_052910:exon1:c.A1384G:p.I462V	exonic	ENSG00000178235	NA	nonsynonymous SNV	ENSG00000178235:ENST00000377084:exon1:c.A1384G:p.I462V	Score=561;Name=lod=255	NA	13q31.1	NA	NA	NA	NA	NA	NA	NA	NA	NA	NA	NA	NA	NA	NA	NA	NA	NA	NA	1.65e-05	NA	0.2	T	0.168
3	13	84454485	84454485	C	A	2185.8	1	764	0.00131	53571	0	1	0	exonic	SLITRK1	NA	nonsynonymous SNV	SLITRK1:NM_052910:exon1:c.G1158T:p.K386N	exonic	ENSG00000178235	NA	nonsynonymous SNV	ENSG00000178235:ENST00000377084:exon1:c.G1158T:p.K386N	Score=688;Name=lod=833	NA	13q31.1	NA	NA	NA	NA	NA	NA	NA	NA	NA	NA	NA	NA	NA	NA	NA	NA	NA	NA	1.65e-05	NA	0.42	T	0
3	15	50557799	50557799	T	C	1899.79	1	764	0.00131	70306	0	1	0	exonic	HDC	NA	nonsynonymous SNV	HDC:NM_002112:exon1:c.A22G:p.R8G	exonic	ENSG00000140287	NA	nonsynonymous SNV	ENSG00000140287:ENST00000267845:exon1:c.A22G:p.R8G,ENSG00000140287:ENST00000543581:exon1:c.A22G:p.R8G	Score=431;Name=lod=75	NA	15q21.2	NA	Name=Pol2	NA	NA	rs150195640	NA	NA	NA	NA	NA	NA	NA	NA	NA	NA	NA	NA	NA	9.93e-05	0.0002	0	D	0.796
3	13	84454751	84454751	G	A	2965.79	1	764	0.00131	75669	0	1	0	exonic	SLITRK1	NA	nonsynonymous SNV	SLITRK1:NM_052910:exon1:c.C892T:p.H298Y	exonic	ENSG00000178235	NA	nonsynonymous SNV	ENSG00000178235:ENST00000377084:exon1:c.C892T:p.H298Y	Score=669;Name=lod=698	NA	13q31.1	Score=743;Name=V$PAX4_04	NA	NA	NA	rs146746846	NA	NA	NA	NA	NA	NA	NA	NA	NA	NA	NA	NA	NA	1.65e-05	0.0001	1	T	0
3	13	84454391	84454391	T	A	2750.99	2	764	0.00262	76896	0	2	0	exonic	SLITRK1	NA	nonsynonymous SNV	SLITRK1:NM_052910:exon1:c.A1252T:p.T418S	exonic	ENSG00000178235	NA	nonsynonymous SNV	ENSG00000178235:ENST00000377084:exon1:c.A1252T:p.T418S	Score=641;Name=lod=537	NA	13q31.1	Score=846;Name=V$FOXJ2_02	NA	NA	NA	rs150504822	0.0005	0.0005	0.001	0.000199681	0.001	NA	NA	NA	NA	0.0013	NA	NA	NA	0.0012	0.0014	0.27	T	0.115
4	15	50534789	50534789	A	G	4912.99	2	764	0.00262	76708	0	2	0	exonic	HDC	NA	nonsynonymous SNV	HDC:NM_002112:exon12:c.T1657C:p.F553L	exonic	ENSG00000140287	NA	nonsynonymous SNV	ENSG00000140287:ENST00000543581:exon11:c.T1558C:p.F520L,ENSG00000140287:ENST00000267845:exon12:c.T1657C:p.F553L	Score=378;Name=lod=46	NA	15q21.2	NA	NA	NA	NA	rs16963486	0.02	0.02	0.021	0.0209665	NA	NA	0.0058	0.0764	NA	NA	NA	0.01	0.08	0.0067	0.08	0.06	T	0.996
5	15	50534722	50534722	A	G	1266.79	1	764	0.00131	74184	0	1	0	exonic	HDC	NA	nonsynonymous SNV	HDC:NM_002112:exon12:c.T1724C:p.V575A	exonic	ENSG00000140287	NA	nonsynonymous SNV	ENSG00000140287:ENST00000543581:exon11:c.T1625C:p.V542A,ENSG00000140287:ENST00000267845:exon12:c.T1724C:p.V575A	Score=399;Name=lod=56	NA	15q21.2	NA	NA	NA	NA	NA	NA	NA	NA	NA	NA	NA	NA	NA	NA	NA	NA	NA	NA	NA	NA	0	D	0.104
6	15	50534882	50534882	T	G	386.79	1	764	0.00131	85388	0	1	0	exonic	HDC	NA	nonsynonymous SNV	HDC:NM_002112:exon12:c.A1564C:p.I522L	exonic	ENSG00000140287	NA	nonsynonymous SNV	ENSG00000140287:ENST00000543581:exon11:c.A1465C:p.I489L,ENSG00000140287:ENST00000267845:exon12:c.A1564C:p.I522L	Score=309;Name=lod=24	NA	15q21.2	NA	NA	NA	NA	NA	NA	NA	NA	NA	NA	NA	NA	NA	NA	NA	NA	NA	NA	NA	NA	0.08	T	0.02
7	15	50534514	50534514	T	G	37097.8	18	764	0.024	93215	0	18	0	exonic	HDC	NA	nonsynonymous SNV	HDC:NM_002112:exon12:c.A1932C:p.E644D	exonic	ENSG00000140287	NA	nonsynonymous SNV	ENSG00000140287:ENST00000543581:exon11:c.A1833C:p.E611D,ENSG00000140287:ENST00000267845:exon12:c.A1932C:p.E644D	Score=522;Name=lod=177	NA	15q21.2	NA	Name=CTCF	NA	NA	rs2073440	0.07	0.07	0.074	0.0714856	0.0219	0.1081	0.0173	0.1581	0.0061	0.02	0.08	0.02	0.16	0.0369	0.16	0	D	0.921
8	15	50546350	50546350	G	C	1666.79	1	764	0.00131	58025	0	1	0	exonic	HDC	NA	nonsynonymous SNV	HDC:NM_002112:exon6:c.C697G:p.Q233E	exonic	ENSG00000140287	NA	nonsynonymous SNV	ENSG00000140287:ENST00000267845:exon6:c.C697G:p.Q233E,ENSG00000140287:ENST00000543581:exon6:c.C697G:p.Q233E	NA	NA	15q21.2	Score=684;Name=V$PPARG_02	NA	NA	NA	rs376573427	NA	NA	NA	NA	NA	NA	NA	NA	NA	NA	NA	NA	NA	2.47e-05	0.0001	1	T	0
9	15	50555544	50555544	G	A	143131	100	762	0.131	52507	7	86	1	exonic	HDC	NA	nonsynonymous SNV	HDC:NM_002112:exon2:c.C92T:p.T31M	exonic	ENSG00000140287	NA	nonsynonymous SNV	ENSG00000140287:ENST00000559683:exon1:c.C74T:p.T25M,ENSG00000140287:ENST00000267845:exon2:c.C92T:p.T31M,ENSG00000140287:ENST00000543581:exon2:c.C92T:p.T31M	NA	NA	15q21.2	NA	NA	NA	NA	rs17740607	0.06	0.06	0.057	0.047524	0.0974	0.0466	0.085	0.0053	0.0276	0.1	0.04	0.08	0.01	0.0837	0.11	0.2	T	0.966
10	17	28539861	28539861	C	T	2171.79	1	764	0.00131	71355	0	1	0	exonic	SLC6A4	NA	synonymous SNV	SLC6A4:NM_001045:exon9:c.G1101A:p.V367V	exonic	ENSG00000108576	NA	synonymous SNV	ENSG00000108576:ENST00000401766:exon8:c.G1101A:p.V367V,ENSG00000108576:ENST00000261707:exon9:c.G1101A:p.V367V,ENSG00000108576:ENST00000394821:exon9:c.G1101A:p.V367V	Score=562;Name=lod=256	NA	17q11.2	Score=911;Name=V$TCF11_01	Name=EBF,PAX5-C20,PAX5-N19,Pol2,Pol2-4H8,CTCF,YY1_(C-20),BCL11A,EBF1_(C-8),MEF2A,BATF,SP1,NFKB,ZEB1_(SC-25388),IRF4_(M-17),BCL3	Name=7	NA	NA	NA	NA	NA	NA	NA	NA	NA	NA	NA	NA	NA	NA	NA	NA	NA	NA	NA	NA
11	15	50549706	50549706	G	A	480.79	1	764	0.00131	67288	0	1	0	exonic	HDC	NA	synonymous SNV	HDC:NM_002112:exon4:c.C357T:p.V119V	exonic	ENSG00000140287	NA	synonymous SNV	ENSG00000140287:ENST00000559683:exon3:c.C339T:p.V113V,ENSG00000140287:ENST00000267845:exon4:c.C357T:p.V119V,ENSG00000140287:ENST00000543581:exon4:c.C357T:p.V119V	Score=581;Name=lod=305	NA	15q21.2	NA	Name=p300_(N-15),Mxi1_(bHLH),AP-2alpha,AP-2gamma,CTCF,STAT1,Max,CEBPB	Name=3	NA	NA	NA	NA	NA	NA	NA	NA	NA	NA	NA	NA	NA	NA	NA	NA	NA	NA	NA	NA
12	17	28549089	28549089	C	T	223.79	1	764	0.00131	53634	0	1	0	UTR5	SLC6A4	NM_001045:c.-113G>A	NA	NA	UTR5	ENSG00000108576	ENST00000401766:c.-113G>A,ENST00000261707:c.-113G>A,ENST00000394821:c.-113G>A	NA	NA	NA	NA	17q11.2	NA	NA	Name=2	NA	NA	NA	NA	NA	NA	NA	NA	NA	NA	NA	NA	NA	NA	NA	2.99e-05	NA	0	D	.
13	15	50534966	50534966	T	C	2135.01	2	762	0.00263	76629	0	2	1	exonic	HDC	NA	nonsynonymous SNV	HDC:NM_002112:exon12:c.A1480G:p.I494V	exonic	ENSG00000140287	NA	nonsynonymous SNV	ENSG00000140287:ENST00000543581:exon11:c.A1381G:p.I461V,ENSG00000140287:ENST00000267845:exon12:c.A1480G:p.I494V	NA	NA	15q21.2	NA	NA	NA	NA	rs145672878	0.0037	0.0037	NA	0.00219649	0.005	0.001	0.0029	NA	0.0031	0.01	NA	0.01	NA	0.0035	0.01	0.92	T	0
14	17	28548810	28548810	C	G	8064.35	6	764	0.00785	46024	0	6	0	exonic	SLC6A4	NA	nonsynonymous SNV	SLC6A4:NM_001045:exon3:c.G167C:p.G56A	exonic	ENSG00000108576	NA	nonsynonymous SNV	ENSG00000108576:ENST00000401766:exon2:c.G167C:p.G56A,ENSG00000108576:ENST00000261707:exon3:c.G167C:p.G56A,ENSG00000108576:ENST00000394821:exon3:c.G167C:p.G56A	NA	NA	17q11.2	NA	NA	NA	NA	rs6355	0.01	0.01	0.005	0.00698882	0.0179	NA	0.0043	NA	0.0143	0.02	NA	0.01	NA	0.0123	0.021	0.39	T	0
15	13	84456330	84456330	C	T	787.79	1	764	0.00131	50815	0	1	0	UTR5	SLITRK1	NM_052910:c.-688G>A	NA	NA	UTR5	ENSG00000178235	ENST00000377084:c.-688G>A	NA	NA	Score=632;Name=lod=492	NA	13q31.1	NA	Name=KAP1,NRSF,CtBP2,PAX5-C20,Rad21	Name=89	NA	NA	NA	NA	NA	NA	NA	NA	NA	NA	NA	NA	NA	NA	NA	NA	NA	NA	NA	NA
16	17	28548764	28548764	C	A	102443	372	764	0.487	52465	0	372	0	exonic	SLC6A4	NA	synonymous SNV	SLC6A4:NM_001045:exon3:c.G213T:p.V71V	exonic	ENSG00000108576	NA	synonymous SNV	ENSG00000108576:ENST00000401766:exon2:c.G213T:p.V71V,ENSG00000108576:ENST00000261707:exon3:c.G213T:p.V71V,ENSG00000108576:ENST00000394821:exon3:c.G213T:p.V71V	Score=336;Name=lod=31	NA	17q11.2	NA	NA	NA	NA	NA	NA	NA	NA	NA	NA	NA	NA	NA	NA	NA	NA	NA	NA	NA	NA	NA	NA	NA
16	15	50546763	50546763	G	A	858.81	1	762	0.00131	84236	0	1	1	exonic	HDC	NA	synonymous SNV	HDC:NM_002112:exon5:c.C540T:p.C180C	exonic	ENSG00000140287	NA	synonymous SNV	ENSG00000140287:ENST00000559683:exon4:c.C522T:p.C174C,ENSG00000140287:ENST00000267845:exon5:c.C540T:p.C180C,ENSG00000140287:ENST00000543581:exon5:c.C540T:p.C180C	NA	NA	15q21.2	Score=846;Name=V$BACH1_01	NA	NA	NA	NA	NA	NA	NA	NA	NA	NA	NA	NA	NA	NA	NA	NA	NA	8.24e-06	NA	NA	NA	NA
16	17	28536180	28536180	G	A	898.79	1	764	0.00131	62466	0	1	0	exonic	SLC6A4	NA	synonymous SNV	SLC6A4:NM_001045:exon12:c.C1530T:p.V510V	exonic	ENSG00000108576	NA	synonymous SNV	ENSG00000108576:ENST00000401766:exon11:c.C1530T:p.V510V,ENSG00000108576:ENST00000261707:exon12:c.C1530T:p.V510V,ENSG00000108576:ENST00000394821:exon12:c.C1530T:p.V510V	Score=507;Name=lod=153	NA	17q11.2	NA	NA	NA	NA	NA	NA	NA	NA	NA	NA	NA	NA	NA	NA	NA	NA	NA	NA	1.65e-05	NA	NA	NA	NA
16	13	84455448	84455448	C	T	4568.99	2	764	0.00262	53209	0	2	0	exonic	SLITRK1	NA	synonymous SNV	SLITRK1:NM_052910:exon1:c.G195A:p.L65L	exonic	ENSG00000178235	NA	synonymous SNV	ENSG00000178235:ENST00000377084:exon1:c.G195A:p.L65L	Score=874;Name=lod=4733	NA	13q31.1	NA	NA	Name=5	NA	rs368351965	NA	NA	NA	NA	NA	NA	NA	NA	NA	NA	NA	NA	NA	0.0003	0.0002	NA	NA	NA
16	13	84457183	84457183	T	G	2173.79	1	764	0.00131	69545	0	1	0	upstream	SLITRK1	NA	NA	NA	upstream	ENSG00000178235	NA	NA	NA	Score=423;Name=lod=70	NA	13q31.1	Score=823;Name=V$E4BP4_01	NA	Name=7	NA	NA	NA	NA	NA	0.000199681	0.001	NA	NA	NA	NA	NA	NA	NA	NA	NA	NA	NA	NA	NA
17	13	84456479	84456479	A	G	53.65	7	78	0.09	140	3	1	343	UTR5	SLITRK1	NM_052910:c.-837T>C	NA	NA	UTR5	ENSG00000178235	ENST00000377084:c.-837T>C	NA	NA	Score=576;Name=lod=291	NA	13q31.1	NA	NA	Name=9	NA	NA	NA	NA	NA	NA	NA	NA	NA	NA	NA	NA	NA	NA	NA	NA	NA	NA	NA	NA
17	17	28562901	28562901	C	T	54.77	2	202	0.0099	235	0	2	281	UTR5	SLC6A4	NM_001045:c.-13925G>A	NA	NA	UTR5	ENSG00000108576	ENST00000401766:c.-13925G>A,ENST00000261707:c.-13925G>A	NA	NA	NA	NA	17q11.2	NA	Name=GATA-2	Name=11	NA	NA	NA	NA	NA	NA	NA	NA	NA	NA	NA	NA	NA	NA	NA	NA	NA	NA	NA	NA
17	13	84452863	84452863	C	T	2797.79	1	764	0.00131	94155	0	1	0	UTR3	SLITRK1	NM_052910:c.*689G>A	NA	NA	UTR3	ENSG00000178235	ENST00000377084:c.*689G>A	NA	NA	Score=703;Name=lod=961	NA	13q31.1	Score=840;Name=V$NFY_C	NA	NA	NA	rs191284403	0.0005	0.0005	NA	0.000599042	0.001	NA	0.0029	NA	NA	NA	NA	0.0028	NA	NA	0.0028	NA	NA	NA
18	15	50536675	50536675	A	G	493.79	1	764	0.00131	57163	0	1	0	intronic	HDC	NA	NA	NA	intronic	ENSG00000140287	NA	NA	NA	NA	NA	15q21.2	NA	Name=SP1,p300	Name=6	NA	NA	NA	NA	NA	0.000199681	NA	NA	NA	0.0008	NA	NA	NA	NA	NA	NA	NA	NA	NA	NA
18	15	50541593	50541593	C	A	912.81	1	762	0.00131	90589	0	1	1	intronic	HDC	NA	NA	NA	intronic	ENSG00000140287	NA	NA	NA	NA	NA	15q21.2	NA	Name=STAT3	Name=21	NA	NA	NA	NA	NA	NA	NA	NA	NA	NA	NA	NA	NA	NA	NA	NA	NA	NA	NA	NA
18	15	50543420	50543420	C	A	1441.79	1	764	0.00131	85782	0	1	0	intronic	HDC	NA	NA	NA	intronic	ENSG00000140287	NA	NA	NA	NA	NA	15q21.2	NA	Name=Max,AP-2gamma	Name=17	NA	NA	NA	NA	NA	NA	NA	NA	NA	NA	NA	NA	NA	NA	NA	NA	NA	NA	NA	NA
18	15	50543447	50543447	A	T	1429.79	1	764	0.00131	73540	0	1	0	intronic	HDC	NA	NA	NA	intronic	ENSG00000140287	NA	NA	NA	NA	NA	15q21.2	NA	Name=AP-2gamma,Max	Name=17	NA	NA	NA	NA	NA	NA	NA	NA	NA	NA	NA	NA	NA	NA	NA	NA	NA	NA	NA	NA
18	15	50544290	50544290	A	T	424.79	1	764	0.00131	92227	0	1	0	intronic	HDC	NA	NA	NA	intronic	ENSG00000140287	NA	NA	NA	NA	NA	15q21.2	NA	Name=CTCF,Rad21	Name=16	NA	NA	NA	NA	NA	0.00259585	NA	NA	NA	NA	0.0133	NA	NA	NA	NA	NA	NA	NA	NA	NA
18	15	50548629	50548629	A	G	356.79	1	764	0.00131	71269	0	1	0	intronic	HDC	NA	NA	NA	intronic	ENSG00000140287	NA	NA	NA	NA	NA	15q21.2	NA	Name=USF2,HA-E2F1,Max,E2F6,c-Myc	Name=8	NA	NA	NA	NA	NA	NA	NA	NA	NA	NA	NA	NA	NA	NA	NA	NA	NA	NA	NA	NA
18	15	50548788	50548788	T	C	191.51	18	20	0.9	15	9	0	372	intronic	HDC	NA	NA	NA	intronic	ENSG00000140287	NA	NA	NA	NA	NA	15q21.2	NA	Name=JunD,AP-2gamma,c-Jun,USF2,CEBPB,Max,HDAC2_(SC-6296),FOSL1_(SC-183),c-Myc,HA-E2F1,E2F6	Name=86	NA	NA	NA	NA	NA	NA	NA	NA	NA	NA	NA	NA	NA	NA	NA	NA	NA	NA	NA	NA
18	15	50548867	50548867	G	C	445.37	30	30	1	16	15	0	367	intronic	HDC	NA	NA	NA	intronic	ENSG00000140287	NA	NA	NA	NA	NA	15q21.2	NA	Name=CEBPB,JunD,AP-2gamma,c-Jun,HA-E2F1,HDAC2_(SC-6296),c-Myc,FOSL1_(SC-183)	Name=86	NA	NA	NA	NA	NA	NA	NA	NA	NA	NA	NA	NA	NA	NA	NA	NA	NA	NA	NA	NA
18	15	50548868	50548868	T	A	734.19	64	80	0.8	44	32	0	342	intronic	HDC	NA	NA	NA	intronic	ENSG00000140287	NA	NA	NA	NA	NA	15q21.2	NA	Name=JunD,c-Jun,AP-2gamma,CEBPB,FOSL1_(SC-183),c-Myc,HDAC2_(SC-6296),HA-E2F1	Name=86	NA	NA	NA	NA	NA	NA	NA	NA	NA	NA	NA	NA	NA	NA	NA	NA	NA	NA	NA	NA
18	15	50550313	50550313	G	A	1057.81	1	762	0.00131	67951	0	1	1	intronic	HDC	NA	NA	NA	intronic	ENSG00000140287	NA	NA	NA	NA	NA	15q21.2	NA	Name=STAT3,BRCA1_(C-1863),c-Jun,BAF170,JunD,Max,GATA-2,CEBPB,eGFP-JunD,p300_(N-15),TBP,c-Myc,SMC3_(ab9263),RFX5_(N-494),Rad21,ELK4,GTF2F1_(RAP-74),CCNT2,PU.1,BAF155	Name=79	NA	NA	NA	NA	NA	NA	NA	NA	NA	NA	NA	NA	NA	NA	NA	NA	NA	NA	NA	NA
18	15	50550752	50550752	C	T	1806.79	1	764	0.00131	85832	0	1	0	intronic	HDC	NA	NA	NA	intronic	ENSG00000140287	NA	NA	NA	Score=295;Name=lod=21	NA	15q21.2	NA	Name=c-Myc	NA	NA	NA	NA	NA	NA	NA	NA	NA	NA	NA	NA	NA	NA	NA	NA	NA	NA	NA	NA	NA
18	15	50553429	50553429	C	T	2666.79	1	764	0.00131	93688	0	1	0	intronic	HDC	NA	NA	NA	intronic	ENSG00000140287	NA	NA	NA	NA	NA	15q21.2	NA	Name=HMGN3,NRSF,Pol2-4H8,Egr-1,GATA-1,CCNT2,eGFP-JunB,HDAC2_(SC-6296),GATA-2,eGFP-GATA2,c-Jun,STAT1,MafK_(ab50322),GATA2_(CG2-96),p300_(F-4),SIRT6,FOSL1_(SC-183),TAL1_(SC-12984)	Name=16	NA	NA	NA	NA	NA	NA	NA	NA	NA	NA	NA	NA	NA	NA	NA	NA	NA	NA	NA	NA
18	15	50554327	50554327	A	G	1425.79	1	764	0.00131	94748	0	1	0	intronic	HDC	NA	NA	NA	intronic	ENSG00000140287	NA	NA	NA	NA	NA	15q21.2	NA	Name=Egr-1,CTCF,c-Myc	Name=12	NA	NA	NA	NA	NA	NA	NA	NA	NA	NA	NA	NA	NA	NA	NA	NA	NA	NA	NA	NA
18	17	28547241	28547241	C	A	1424.81	1	762	0.00131	51914	0	1	1	intronic	SLC6A4	NA	NA	NA	intronic	ENSG00000108576	NA	NA	NA	NA	NA	17q11.2	NA	Name=SP1,ELF1_(SC-631)	Name=14	NA	NA	NA	NA	NA	NA	NA	NA	NA	NA	NA	NA	NA	NA	NA	NA	NA	NA	NA	NA
18	15	50554411	50554411	G	A	409.81	1	762	0.00131	72385	0	1	1	intronic	HDC	NA	NA	NA	intronic	ENSG00000140287	NA	NA	NA	NA	NA	15q21.2	NA	Name=Egr-1,CTCF,c-Myc	Name=12	NA	NA	NA	NA	0	0.000199681	0.001	NA	NA	NA	NA	NA	NA	NA	NA	NA	NA	NA	NA	NA
19	13	84457270	84457270	G	A	2957.79	1	764	0.00131	88213	0	1	0	upstream	SLITRK1	NA	NA	NA	upstream	ENSG00000178235	NA	NA	NA	Score=349;Name=lod=35	NA	13q31.1	NA	NA	Name=7	NA	NA	NA	NA	NA	NA	NA	NA	NA	NA	NA	NA	NA	NA	NA	NA	NA	NA	NA	NA
19	17	28563916	28563916	A	C	670.81	1	762	0.00131	85824	0	1	1	upstream	SLC6A4	NA	NA	NA	upstream	ENSG00000108576	NA	NA	NA	NA	NA	17q11.2	NA	Name=Rad21,ELF1_(SC-631),TAF1,CTCF	Name=89	NA	NA	NA	NA	NA	NA	NA	NA	NA	NA	NA	NA	NA	NA	NA	NA	NA	NA	NA	NA
19	17	28548968	28548968	C	T	2137.79	1	764	0.00131	68966	0	1	0	exonic	SLC6A4	NA	synonymous SNV	SLC6A4:NM_001045:exon3:c.G9A:p.T3T	exonic	ENSG00000108576	NA	synonymous SNV	ENSG00000108576:ENST00000401766:exon2:c.G9A:p.T3T,ENSG00000108576:ENST00000261707:exon3:c.G9A:p.T3T,ENSG00000108576:ENST00000394821:exon3:c.G9A:p.T3T	NA	NA	17q11.2	NA	NA	Name=2	NA	rs199540284	NA	NA	NA	0.000199681	NA	NA	NA	0.0008	NA	NA	NA	NA	NA	2.49e-05	0.0002	NA	NA	NA
20	17	28548674	28548674	A	G	1413.79	1	764	0.00131	59426	0	1	0	exonic	SLC6A4	NA	synonymous SNV	SLC6A4:NM_001045:exon3:c.T303C:p.N101N	exonic	ENSG00000108576	NA	synonymous SNV	ENSG00000108576:ENST00000401766:exon2:c.T303C:p.N101N,ENSG00000108576:ENST00000261707:exon3:c.T303C:p.N101N,ENSG00000108576:ENST00000394821:exon3:c.T303C:p.N101N	Score=619;Name=lod=438	NA	17q11.2	NA	NA	NA	NA	rs56110451	0.01	0.01	0.006	0.0081869	NA	NA	0.0029	0.0295	NA	NA	NA	0.0028	0.03	0.0025	0.03	NA	NA	NA
20	17	28543148	28543148	A	G	2651.95	3	764	0.00393	72190	0	3	0	exonic	SLC6A4	NA	synonymous SNV	SLC6A4:NM_001045:exon7:c.T924C:p.G308G	exonic	ENSG00000108576	NA	synonymous SNV	ENSG00000108576:ENST00000401766:exon6:c.T924C:p.G308G,ENSG00000108576:ENST00000261707:exon7:c.T924C:p.G308G,ENSG00000108576:ENST00000394821:exon7:c.T924C:p.G308G	Score=591;Name=lod=335	NA	17q11.2	NA	NA	NA	NA	rs74845752	NA	NA	NA	0.000199681	0.001	NA	NA	NA	NA	NA	NA	NA	NA	0.002	0.0019	NA	NA	NA
20	17	28544316	28544316	G	A	4054.99	2	764	0.00262	71113	0	2	0	exonic	SLC6A4	NA	synonymous SNV	SLC6A4:NM_001045:exon6:c.C705T:p.H235H	exonic	ENSG00000108576	NA	synonymous SNV	ENSG00000108576:ENST00000401766:exon5:c.C705T:p.H235H,ENSG00000108576:ENST00000261707:exon6:c.C705T:p.H235H,ENSG00000108576:ENST00000394821:exon6:c.C705T:p.H235H	Score=497;Name=lod=139	NA	17q11.2	NA	NA	NA	NA	rs41274284	0.0032	0.0032	0.004	0.00459265	0.003	NA	0.0029	0.0136	NA	0.0013	NA	NA	0.01	0.0015	0.01	NA	NA	NA
20	17	28538330	28538330	C	T	4424.99	2	764	0.00262	85756	0	2	0	exonic	SLC6A4	NA	synonymous SNV	SLC6A4:NM_001045:exon10:c.G1317A:p.T439T	exonic	ENSG00000108576	NA	synonymous SNV	ENSG00000108576:ENST00000401766:exon9:c.G1317A:p.T439T,ENSG00000108576:ENST00000261707:exon10:c.G1317A:p.T439T,ENSG00000108576:ENST00000394821:exon10:c.G1317A:p.T439T	Score=507;Name=lod=154	NA	17q11.2	NA	NA	NA	NA	rs6353	0.02	0.02	0.017	0.0199681	NA	NA	0.0101	0.0703	NA	NA	NA	0.01	0.06	0.0056	0.065	NA	NA	NA
21	13	84452671	84452671	A	T	1856.79	1	764	0.00131	65721	0	1	0	UTR3	SLITRK1	NM_052910:c.*881T>A	NA	NA	UTR3	ENSG00000178235	ENST00000377084:c.*881T>A	NA	NA	Score=767;Name=lod=1738	NA	13q31.1	NA	NA	NA	NA	NA	NA	NA	NA	NA	NA	NA	NA	NA	NA	NA	NA	NA	NA	NA	NA	NA	NA	NA
21	13	84453402	84453402	G	C	590.81	1	762	0.00131	71192	0	1	1	UTR3	SLITRK1	NM_052910:c.*150C>G	NA	NA	UTR3	ENSG00000178235	ENST00000377084:c.*150C>G	NA	NA	NA	NA	13q31.1	NA	NA	Name=4	NA	NA	NA	NA	NA	NA	NA	NA	NA	NA	NA	NA	NA	NA	NA	NA	NA	NA	NA	NA
21	13	84453404	84453404	T	C	552.81	1	762	0.00131	71192	0	1	1	UTR3	SLITRK1	NM_052910:c.*148A>G	NA	NA	UTR3	ENSG00000178235	ENST00000377084:c.*148A>G	NA	NA	NA	NA	13q31.1	NA	NA	Name=4	NA	NA	NA	NA	NA	NA	NA	NA	NA	NA	NA	NA	NA	NA	NA	NA	NA	NA	NA	NA
21	13	84453436	84453436	C	T	1955.81	1	762	0.00131	71467	0	1	1	UTR3	SLITRK1	NM_052910:c.*116G>A	NA	NA	UTR3	ENSG00000178235	ENST00000377084:c.*116G>A	NA	NA	NA	NA	13q31.1	Score=824;Name=V$EVI1_04	NA	Name=4	NA	rs187663406	0.0005	0.0005	NA	0.000199681	NA	NA	0.0014	NA	NA	NA	NA	0.0028	NA	NA	0.0028	NA	NA	NA
21	15	50557917	50557917	C	T	1144.82	1	760	0.00132	46877	0	1	2	UTR5	HDC	NM_002112:c.-97G>A	NA	NA	UTR5	ENSG00000140287	ENST00000267845:c.-97G>A	NA	NA	NA	NA	15q21.2	NA	Name=Pol2	NA	NA	NA	NA	NA	NA	NA	NA	NA	NA	NA	NA	NA	NA	NA	NA	NA	NA	NA	NA	NA
21	17	28523033	28523033	A	G	258772	383	764	0.501	64176	1	381	0	UTR3	SLC6A4	NM_001045:c.*2441T>C	NA	NA	UTR3	ENSG00000108576	ENST00000401766:c.*2441T>C	NA	NA	NA	NA	17q11.2	NA	Name=USF-1	NA	NA	NA	NA	NA	NA	NA	NA	NA	NA	NA	NA	NA	NA	NA	NA	NA	NA	NA	NA	NA
21	17	28523828	28523828	A	G	505.81	1	762	0.00131	89711	0	1	1	UTR3	SLC6A4	NM_001045:c.*1646T>C	NA	NA	UTR3	ENSG00000108576	ENST00000401766:c.*1646T>C,ENST00000261707:c.*1646T>C	NA	NA	NA	NA	17q11.2	NA	NA	Name=10	NA	NA	NA	NA	NA	NA	NA	NA	NA	NA	NA	NA	NA	NA	NA	NA	NA	NA	NA	NA
21	15	50557866	50557866	T	G	1061.81	1	762	0.00131	70483	0	1	1	UTR5	HDC	NM_002112:c.-46A>C	NA	NA	UTR5	ENSG00000140287	ENST00000267845:c.-46A>C	NA	NA	NA	NA	15q21.2	NA	Name=Pol2	NA	NA	NA	NA	NA	NA	NA	NA	NA	NA	NA	NA	NA	NA	NA	NA	1.67e-05	NA	NA	NA	NA
21	15	50534288	50534288	G	A	280.79	1	764	0.00131	70872	0	1	0	UTR3	HDC	NM_002112:c.*169C>T	NA	NA	UTR3	ENSG00000140287	ENST00000267845:c.*169C>T,ENST00000543581:c.*169C>T	NA	NA	NA	NA	15q21.2	NA	Name=CTCF	NA	NA	NA	NA	NA	NA	0.000798722	0.003	0.001	NA	NA	NA	NA	NA	NA	NA	NA	NA	NA	NA	NA
22	13	84452535	84452535	C	T	6804.36	8	762	0.01	31285	0	8	1	UTR3	SLITRK1	NM_052910:c.*1017G>A	NA	NA	UTR3	ENSG00000178235	ENST00000377084:c.*1017G>A	NA	NA	Score=767;Name=lod=1738	NA	13q31.1	NA	NA	NA	Score=151;Name=660514.0_0_-_151	rs142645261	0.01	0.01	0.002	0.00359425	0.0119	NA	0.0043	0.0008	0.002	0.01	NA	0.0028	NA	NA	0.01	NA	NA	NA
22	13	84452392	84452392	C	T	43103.8	18	764	0.024	90956	0	18	0	UTR3	SLITRK1	NM_052910:c.*1160G>A	NA	NA	UTR3	ENSG00000178235	ENST00000377084:c.*1160G>A	NA	NA	Score=767;Name=lod=1738	NA	13q31.1	NA	NA	Name=5	NA	rs9602286	0.05	0.05	0.056	0.0567093	0.0169	NA	0.0288	0.1846	0.0031	0.02	NA	0.02	0.18	NA	0.18	NA	NA	NA
23	13	84452418	84452418	A	G	44359.8	19	764	0.025	90956	0	19	0	UTR3	SLITRK1	NM_052910:c.*1134T>C	NA	NA	UTR3	ENSG00000178235	ENST00000377084:c.*1134T>C	NA	NA	Score=767;Name=lod=1738	NA	13q31.1	Score=837;Name=V$OCT1_02	NA	NA	NA	rs3737193	0.03	0.03	0.029	0.034345	0.0268	0.0605	0.0865	0.0015	0.0225	0.02	0.06	0.05	0.0041	NA	0.06	NA	NA	NA
24	13	84451990	84451990	A	T	51771.8	27	764	0.035	79585	0	27	0	UTR3	SLITRK1	NM_052910:c.*1562T>A	NA	NA	UTR3	ENSG00000178235	ENST00000377084:c.*1562T>A	NA	NA	Score=640;Name=lod=534	NA	13q31.1	Score=850;Name=V$NKX61_01	NA	NA	NA	rs41557622	0.02	0.02	0.027	0.0205671	0.0417	NA	0.0231	0.0197	0.0194	0.04	NA	0.02	0.01	NA	0.04	NA	NA	NA
25	6	38472283	38472283	T	C	1463.79	1	764	0.00131	60404	0	1	0	intronic	BTBD9	NA	NA	NA	UTR3	ENSG00000183826	ENST00000328403:c.*49A>G	NA	NA	NA	NA	6p21.2	NA	Name=HNF4A_(H-171)	NA	NA	NA	NA	NA	NA	NA	NA	NA	NA	NA	NA	NA	NA	NA	NA	NA	NA	NA	NA	NA
26	15	50535843	50535843	G	A	1900.79	1	764	0.00131	72970	0	1	0	intronic	HDC	NA	NA	NA	intronic	ENSG00000140287	NA	NA	NA	NA	NA	15q21.2	NA	NA	Name=2	NA	NA	NA	NA	NA	NA	NA	NA	NA	NA	NA	NA	NA	NA	NA	NA	NA	NA	NA	NA
26	15	50538443	50538443	G	A	1596.8	1	764	0.00131	69458	0	1	0	intronic	HDC	NA	NA	NA	intronic	ENSG00000140287	NA	NA	NA	NA	NA	15q21.2	NA	Name=CEBPB	NA	NA	NA	NA	NA	NA	NA	NA	NA	NA	NA	NA	NA	NA	NA	NA	NA	NA	NA	NA	NA
26	15	50538506	50538506	C	T	594.07	2	764	0.00262	58340	1	0	0	intronic	HDC	NA	NA	NA	intronic	ENSG00000140287	NA	NA	NA	NA	NA	15q21.2	NA	Name=CEBPB	NA	NA	NA	NA	NA	NA	NA	NA	NA	NA	NA	NA	NA	NA	NA	NA	NA	NA	NA	NA	NA
26	15	50538751	50538751	G	A	436.79	1	764	0.00131	78276	0	1	0	intronic	HDC	NA	NA	NA	intronic	ENSG00000140287	NA	NA	NA	NA	NA	15q21.2	NA	NA	Name=2	NA	NA	NA	NA	NA	NA	NA	NA	NA	NA	NA	NA	NA	NA	NA	NA	NA	NA	NA	NA
26	15	50540342	50540342	G	T	2288.81	1	764	0.00131	83424	0	1	0	intronic	HDC	NA	NA	NA	intronic	ENSG00000140287	NA	NA	NA	NA	NA	15q21.2	NA	Name=AP-2alpha,AP-2gamma,c-Myc,Pol2	Name=36	NA	rs150084027	0.0041	0.0041	0.005	0.00798722	NA	NA	0.0014	0.0295	NA	NA	NA	NA	0.02	NA	0.022	NA	NA	NA
26	15	50540596	50540596	C	G	2048.81	1	764	0.00131	83319	0	1	0	intronic	HDC	NA	NA	NA	intronic	ENSG00000140287	NA	NA	NA	NA	NA	15q21.2	Score=853;Name=V$P300_01	NA	Name=3	NA	rs370839002	NA	NA	NA	0.000599042	NA	NA	0.0014	0.0015	NA	NA	NA	NA	NA	NA	NA	NA	NA	NA
26	15	50543518	50543518	A	G	856.79	1	764	0.00131	92728	0	1	0	intronic	HDC	NA	NA	NA	intronic	ENSG00000140287	NA	NA	NA	NA	NA	15q21.2	NA	Name=AP-2gamma,Max	NA	NA	NA	NA	NA	NA	NA	NA	NA	NA	NA	NA	NA	NA	NA	NA	NA	NA	NA	NA	NA
26	15	50548337	50548337	G	T	1242.81	1	764	0.00131	40418	0	1	0	intronic	HDC	NA	NA	NA	intronic	ENSG00000140287	NA	NA	NA	NA	NA	15q21.2	NA	Name=eGFP-GATA2,MafK_(ab50322),MafK_(SC-477),MafF_(M8194)	NA	NA	NA	NA	NA	NA	NA	NA	NA	NA	NA	NA	NA	NA	NA	NA	NA	NA	NA	NA	NA
26	15	50549002	50549002	C	T	1869.79	1	764	0.00131	90240	0	1	0	intronic	HDC	NA	NA	NA	intronic	ENSG00000140287	NA	NA	NA	NA	NA	15q21.2	NA	Name=AP-2gamma,c-Jun,JunD	NA	NA	NA	NA	NA	NA	NA	NA	NA	NA	NA	NA	NA	NA	NA	NA	NA	NA	NA	NA	NA
26	15	50550121	50550121	G	T	61.97	2	680	0.00294	3143	0	2	42	intronic	HDC	NA	NA	NA	intronic	ENSG00000140287	NA	NA	NA	NA	NA	15q21.2	NA	Name=BAF170,STAT3,BRCA1_(C-1863),c-Jun,TBP,BAF155	NA	NA	NA	NA	NA	NA	NA	NA	NA	NA	NA	NA	NA	NA	NA	NA	NA	NA	NA	NA	NA
26	15	50551582	50551582	C	A	4675.38	5	764	0.00655	34105	0	5	0	intronic	HDC	NA	NA	NA	intronic	ENSG00000140287	NA	NA	NA	NA	NA	15q21.2	NA	NA	Name=4	NA	NA	NA	NA	NA	NA	NA	NA	NA	NA	NA	NA	NA	NA	NA	NA	NA	NA	NA	NA
26	15	50551718	50551718	T	A	2970.79	1	764	0.00131	95007	0	1	0	intronic	HDC	NA	NA	NA	intronic	ENSG00000140287	NA	NA	NA	NA	NA	15q21.2	NA	Name=Pol2	Name=4	NA	rs375482667	NA	NA	NA	0.00259585	NA	0.0129	NA	NA	NA	NA	NA	NA	NA	NA	NA	NA	NA	NA
26	15	50551822	50551822	A	G	291869	381	764	0.499	48600	0	381	0	intronic	HDC	NA	NA	NA	intronic	ENSG00000140287	NA	NA	NA	NA	NA	15q21.2	NA	Name=Pol2	NA	NA	NA	NA	NA	NA	NA	NA	NA	NA	NA	NA	NA	NA	NA	NA	NA	NA	NA	NA	NA
26	15	50552870	50552870	G	C	974.81	1	762	0.00131	51458	0	1	1	intronic	HDC	NA	NA	NA	intronic	ENSG00000140287	NA	NA	NA	NA	NA	15q21.2	NA	Name=PU.1,IRF4_(M-17),GABP,HDAC2_(SC-6296),CCNT2,STAT2,GATA-1,HMGN3,USF-1,Pol2-4H8,Pol2(b),NRSF,GATA2_(CG2-96),TAL1_(SC-12984),p300_(F-4),eGFP-JunD,EBF,Brg1	Name=15	NA	rs373481890	NA	NA	NA	NA	NA	NA	NA	NA	NA	NA	NA	NA	NA	NA	NA	NA	NA	NA
26	15	50554437	50554437	C	T	9550.21	4	762	0.00525	84147	0	4	1	intronic	HDC	NA	NA	NA	intronic	ENSG00000140287	NA	NA	NA	NA	NA	15q21.2	NA	Name=c-Myc,CTCF,Egr-1	Name=12	NA	rs16963523	NA	NA	NA	0.000199681	NA	NA	NA	0.0008	NA	NA	NA	NA	NA	NA	NA	NA	NA	NA
26	15	50554498	50554498	T	C	3182.81	1	762	0.00131	84910	0	1	1	intronic	HDC	NA	NA	NA	intronic	ENSG00000140287	NA	NA	NA	NA	NA	15q21.2	NA	Name=CTCF	Name=12	NA	rs149308055	0.01	0.01	0.007	0.00299521	NA	NA	0.0029	0.0098	NA	NA	NA	0.01	0.02	NA	0.02	NA	NA	NA
26	15	50554637	50554637	C	T	954.79	1	764	0.00131	70786	0	1	0	intronic	HDC	NA	NA	NA	intronic	ENSG00000140287	NA	NA	NA	NA	NA	15q21.2	NA	Name=CTCF,E2F6_(H-50),c-Myc	NA	NA	NA	NA	NA	NA	NA	NA	NA	NA	NA	NA	NA	NA	NA	NA	NA	NA	NA	NA	NA
26	15	50557395	50557395	T	C	1784.81	1	764	0.00131	61685	0	1	0	intronic	HDC	NA	NA	NA	intronic	ENSG00000140287	NA	NA	NA	NA	NA	15q21.2	Score=841;Name=V$OCT1_02	NA	NA	NA	NA	NA	NA	NA	NA	NA	NA	NA	NA	NA	NA	NA	NA	NA	NA	NA	NA	NA	NA
26	17	28534864	28534864	A	G	115.79	1	764	0.00131	27786	0	1	0	intronic	SLC6A4	NA	NA	NA	intronic	ENSG00000108576	NA	NA	NA	NA	NA	17q11.2	NA	NA	Name=17	NA	NA	NA	NA	NA	NA	NA	NA	NA	NA	NA	NA	NA	NA	NA	NA	NA	NA	NA	NA
26	17	28539744	28539744	A	G	639.79	1	764	0.00131	86222	0	1	0	intronic	SLC6A4	NA	NA	NA	intronic	ENSG00000108576	NA	NA	NA	NA	NA	17q11.2	NA	Name=MEF2A,BCL11A,IRF4_(M-17),NFKB,ZEB1_(SC-25388),CTCF	NA	NA	NA	NA	NA	NA	NA	NA	NA	NA	NA	NA	NA	NA	NA	NA	NA	NA	NA	NA	NA
26	17	28546492	28546492	G	A	564.79	1	764	0.00131	64395	0	1	0	intronic	SLC6A4	NA	NA	NA	intronic	ENSG00000108576	NA	NA	NA	NA	NA	17q11.2	NA	Name=TAL1_(SC-12984)	NA	NA	NA	NA	NA	NA	NA	NA	NA	NA	NA	NA	NA	NA	NA	NA	NA	NA	NA	NA	NA
26	17	28539910	28539910	G	A	1719	2	764	0.00262	47238	0	2	0	intronic	SLC6A4	NA	NA	NA	intronic	ENSG00000108576	NA	NA	NA	NA	NA	17q11.2	NA	Name=MEF2A,YY1_(C-20),EBF1_(C-8),BCL11A,BATF,IRF4_(M-17),BCL3,NFKB,SP1,ZEB1_(SC-25388),CTCF,Pol2-4H8,Pol2,PAX5-N19,PAX5-C20	Name=7	NA	rs200815379	NA	NA	NA	NA	NA	NA	NA	NA	NA	NA	NA	NA	NA	1.73e-05	NA	NA	NA	NA
26	17	28545800	28545800	G	A	2248.81	1	762	0.00131	93054	0	1	1	intronic	SLC6A4	NA	NA	NA	intronic	ENSG00000108576	NA	NA	NA	NA	NA	17q11.2	NA	Name=YY1_(C-20)	NA	NA	NA	NA	NA	NA	0.000199681	NA	0.001	NA	NA	NA	NA	NA	NA	NA	9.96e-05	NA	NA	NA	NA
26	15	50538655	50538655	T	C	2885.79	1	764	0.00131	83363	0	1	0	intronic	HDC	NA	NA	NA	intronic	ENSG00000140287	NA	NA	NA	NA	NA	15q21.2	NA	NA	Name=2	NA	NA	NA	NA	NA	0.000199681	0.001	NA	NA	NA	NA	NA	NA	NA	NA	NA	NA	NA	NA	NA
26	17	28545994	28545994	C	T	1076.79	1	764	0.00131	87233	0	1	0	intronic	SLC6A4	NA	NA	NA	intronic	ENSG00000108576	NA	NA	NA	NA	NA	17q11.2	NA	Name=YY1_(C-20),ZNF263	Name=6	NA	rs41274286	NA	NA	NA	NA	NA	NA	NA	NA	NA	NA	NA	NA	NA	0.0006	0.0006	NA	NA	NA
26	15	50544240	50544240	C	T	4692.99	2	764	0.00262	88688	0	2	0	intronic	HDC	NA	NA	NA	intronic	ENSG00000140287	NA	NA	NA	NA	NA	15q21.2	NA	Name=CTCF,Rad21	Name=16	NA	rs113907408	0.02	0.02	0.015	0.0199681	0.002	0.002	0.0029	0.0711	NA	0.0026	0.0035	0.0028	0.07	NA	0.07	NA	NA	NA
26	15	50554666	50554666	A	G	2689.01	2	764	0.00262	50338	0	2	0	intronic	HDC	NA	NA	NA	intronic	ENSG00000140287	NA	NA	NA	NA	NA	15q21.2	NA	Name=E2F6_(H-50),CTCF,c-Myc	NA	NA	NA	NA	NA	NA	0.00119808	0.002	NA	0.0014	NA	0.0031	NA	NA	NA	NA	NA	NA	NA	NA	NA
26	17	28547128	28547128	C	G	4248.01	2	762	0.00263	78426	0	2	1	intronic	SLC6A4	NA	NA	NA	intronic	ENSG00000108576	NA	NA	NA	NA	NA	17q11.2	NA	Name=ELF1_(SC-631),SP1,RXRA,TAL1_(SC-12984),HNF4G_(SC-6558)	Name=14	NA	rs56061045	0.02	0.02	0.014	0.0173722	0.002	NA	0.0043	0.062	NA	0.0013	NA	NA	0.07	NA	0.07	NA	NA	NA
26	15	50542146	50542146	T	C	1695.79	1	764	0.00131	81574	0	1	0	intronic	HDC	NA	NA	NA	intronic	ENSG00000140287	NA	NA	NA	NA	NA	15q21.2	NA	Name=MafF_(M8194),MafK_(SC-477),MafK_(ab50322)	NA	NA	NA	NA	NA	NA	0.000998403	0.004	NA	NA	NA	0.001	NA	NA	NA	NA	NA	NA	NA	NA	NA
26	15	50554911	50554911	C	T	3170.01	2	762	0.00263	49265	0	2	1	intronic	HDC	NA	NA	NA	intronic	ENSG00000140287	NA	NA	NA	NA	NA	15q21.2	NA	Name=EBF1_(C-8),Pol2	Name=10	NA	rs189438994	0.0009	0.0009	NA	0.000998403	0.005	NA	NA	NA	NA	0.0026	NA	NA	NA	NA	0.0026	NA	NA	NA
27	15	50536473	50536473	G	A	1863.42	5	762	0.00656	45862	0	5	1	intronic	HDC	NA	NA	NA	intronic	ENSG00000140287	NA	NA	NA	NA	NA	15q21.2	NA	Name=p300,CEBPB,SP1	Name=6	NA	rs141965267	0.01	0.01	0.004	0.00678914	0.0159	0.001	0.0086	NA	0.0112	0.02	0.0017	0.01	NA	NA	0.02	NA	NA	NA
27	17	28549958	28549958	C	T	6428.02	12	764	0.016	61136	0	12	0	intronic	SLC6A4	NA	NA	NA	intronic	ENSG00000108576	NA	NA	NA	NA	NA	17q11.2	NA	Name=Pol2,TBP	Name=7	NA	rs2020941	0.01	0.01	0.008	0.00738818	0.0179	NA	0.0029	0.0008	0.0164	0.02	NA	0.0028	NA	NA	0.02	NA	NA	NA
27	15	50543253	50543253	C	T	28483.1	15	764	0.02	70807	0	15	0	intronic	HDC	NA	NA	NA	intronic	ENSG00000140287	NA	NA	NA	NA	NA	15q21.2	NA	Name=c-Jun,AP-2gamma	Name=17	NA	rs115090084	0.02	0.02	0.017	0.0195687	0.0199	NA	0.0144	0.0484	0.0041	0.02	NA	0.01	0.04	NA	0.04	NA	NA	NA
27	15	50544307	50544307	G	C	10313.2	4	764	0.00524	93373	0	4	0	intronic	HDC	NA	NA	NA	intronic	ENSG00000140287	NA	NA	NA	NA	NA	15q21.2	NA	Name=CTCF,Rad21	Name=16	NA	rs113670512	0.01	0.01	0.009	0.0091853	0.0199	NA	0.0058	0.0166	NA	0.01	NA	0.01	0.01	NA	0.022	NA	NA	NA
27	15	50544130	50544130	T	C	29189.6	16	762	0.021	73102	0	16	1	intronic	HDC	NA	NA	NA	intronic	ENSG00000140287	NA	NA	NA	NA	NA	15q21.2	NA	Name=Rad21,CTCF	Name=16	NA	rs114054592	0.02	0.02	0.015	0.0201677	0.0219	NA	0.0144	0.0499	0.0031	0.02	NA	0.01	0.05	NA	0.05	NA	NA	NA
27	15	50548563	50548563	G	A	40478.9	17	764	0.022	88062	0	17	0	intronic	HDC	NA	NA	NA	intronic	ENSG00000140287	NA	NA	NA	NA	NA	15q21.2	NA	Name=HA-E2F1,GATA2_(CG2-96),MafK_(ab50322),eGFP-GATA2,E2F6,Max,MafF_(M8194)	Name=8	NA	rs75489108	0.02	0.02	0.025	0.0265575	0.0239	NA	0.0389	0.0605	0.002	0.02	NA	0.04	0.04	NA	0.04	NA	NA	NA
28	17	28549980	28549980	C	G	16785.3	19	760	0.025	35048	1	17	2	intronic	SLC6A4	NA	NA	NA	intronic	ENSG00000108576	NA	NA	NA	NA	NA	17q11.2	NA	Name=Pol2,TBP	Name=7	NA	rs2020940	0.02	0.02	0.017	0.0175719	0.0298	NA	0.0173	0.025	0.0133	0.03	NA	0.02	0.04	NA	0.04	NA	NA	NA
29	15	50551595	50551595	G	A	86941.1	105	764	0.137	34105	10	85	0	intronic	HDC	NA	NA	NA	intronic	ENSG00000140287	NA	NA	NA	NA	NA	15q21.2	NA	Name=Pol2	Name=4	NA	rs17796788	0.06	0.06	0.055	0.0489217	0.0994	0.0397	0.0879	0.0129	0.0276	0.1	0.04	0.08	0.01	NA	0.1	NA	NA	NA
29	15	50551704	50551704	G	A	264935	100	764	0.131	95007	7	86	0	intronic	HDC	NA	NA	NA	intronic	ENSG00000140287	NA	NA	NA	NA	NA	15q21.2	NA	Name=Pol2	Name=4	NA	rs72737093	0.06	0.06	0.055	0.048722	0.0994	0.0476	0.0879	0.0061	0.0276	0.1	0.04	0.09	0.01	NA	0.1	NA	NA	NA
30	15	50551632	50551632	G	T	607923	281	764	0.368	67478	46	189	0	intronic	HDC	NA	NA	NA	intronic	ENSG00000140287	NA	NA	NA	NA	NA	15q21.2	NA	Name=Pol2	Name=4	NA	rs2238292	0.29	0.29	0.276	0.280152	0.3211	0.4236	0.2594	0.149	0.2822	0.32	0.41	0.26	0.11	NA	0.41	NA	NA	NA
31	13	84450788	84450788	C	T	456.8	1	764	0.00131	48351	0	1	0	downstream	SLITRK1	NA	NA	NA	downstream	ENSG00000178235	NA	NA	NA	NA	NA	13q31.1	NA	Name=MEF2A	Name=4	NA	rs145889302	0.0005	0.0005	0.001	0.000199681	NA	0.001	NA	NA	NA	NA	0.0017	NA	NA	NA	0.0017	NA	NA	NA
31	13	84450945	84450945	A	G	553.82	1	760	0.00132	39714	0	1	2	downstream	SLITRK1	NA	NA	NA	downstream	ENSG00000178235	NA	NA	NA	NA	NA	13q31.1	NA	Name=JunD,BCL11A,MEF2A,BATF	Name=4	NA	rs17077405	0.02	0.02	0.017	0.0259585	NA	NA	0.0029	0.0968	NA	NA	NA	0.0028	0.07	NA	0.07	NA	NA	NA
31	13	84457220	84457220	A	G	412.79	1	764	0.00131	87772	0	1	0	upstream	SLITRK1	NA	NA	NA	upstream	ENSG00000178235	NA	NA	NA	NA	NA	13q31.1	NA	NA	Name=7	NA	NA	NA	NA	NA	NA	NA	NA	NA	NA	NA	NA	NA	NA	NA	NA	NA	NA	NA	NA
31	13	84457415	84457415	T	C	1794.79	1	764	0.00131	94591	0	1	0	upstream	SLITRK1	NA	NA	NA	upstream	ENSG00000178235	NA	NA	NA	NA	NA	13q31.1	NA	Name=GATA3_(SC-268)	NA	NA	NA	NA	NA	NA	NA	NA	NA	NA	NA	NA	NA	NA	NA	NA	NA	NA	NA	NA	NA
31	15	50533942	50533942	A	G	724.81	1	762	0.00131	71623	0	1	1	downstream	HDC	NA	NA	NA	downstream	ENSG00000140287	NA	NA	NA	NA	NA	15q21.2	NA	NA	Name=73	NA	NA	NA	NA	NA	NA	NA	NA	NA	NA	NA	NA	NA	NA	NA	NA	NA	NA	NA	NA
31	17	28563203	28563203	T	A	148.81	1	762	0.00131	57614	0	1	1	upstream	SLC6A4	NA	NA	NA	upstream	ENSG00000108576	NA	NA	NA	NA	NA	17q11.2	NA	NA	Name=21	NA	NA	NA	NA	NA	NA	NA	NA	NA	NA	NA	NA	NA	NA	NA	NA	NA	NA	NA	NA
31	17	28563333	28563333	A	G	862.79	1	764	0.00131	76882	0	1	0	upstream	SLC6A4	NA	NA	NA	upstream	ENSG00000108576	NA	NA	NA	NA	NA	17q11.2	NA	NA	Name=21	NA	NA	NA	NA	NA	NA	NA	NA	NA	NA	NA	NA	NA	NA	NA	NA	NA	NA	NA	NA
32	17	28537587	28537587	G	A	4402.99	2	764	0.00262	86889	0	2	0	exonic	SLC6A4	NA	synonymous SNV	SLC6A4:NM_001045:exon11:c.C1395T:p.F465F	exonic	ENSG00000108576	NA	synonymous SNV	ENSG00000108576:ENST00000401766:exon10:c.C1395T:p.F465F,ENSG00000108576:ENST00000261707:exon11:c.C1395T:p.F465F,ENSG00000108576:ENST00000394821:exon11:c.C1395T:p.F465F	NA	NA	17q11.2	NA	NA	NA	NA	rs41274280	0.0027	0.0027	NA	0.00279553	0.001	NA	0.0029	0.0083	NA	0.0013	NA	NA	0.01	0.0011	0.01	NA	NA	NA
32	15	50534703	50534703	C	T	1337.79	1	764	0.00131	81591	0	1	0	exonic	HDC	NA	synonymous SNV	HDC:NM_002112:exon12:c.G1743A:p.T581T	exonic	ENSG00000140287	NA	synonymous SNV	ENSG00000140287:ENST00000543581:exon11:c.G1644A:p.T548T,ENSG00000140287:ENST00000267845:exon12:c.G1743A:p.T581T	NA	NA	15q21.2	NA	NA	NA	NA	rs16963485	0.02	0.02	0.025	0.028754	0.002	0.1071	NA	0.0242	0.002	0.0026	0.08	NA	0.02	0.0083	0.08	NA	NA	NA
33	17	28546914	28546914	C	T	397214	274	762	0.36	53407	51	172	1	intronic	SLC6A4	NA	NA	NA	intronic	ENSG00000108576	NA	NA	NA	NA	NA	17q11.2	NA	Name=HNF4G_(SC-6558),RXRA	Name=14	NA	rs2020942	0.26	0.26	0.248	0.254992	0.3787	0.0784	0.3184	0.2368	0.2894	0.37	0.07	0.32	0.25	NA	0.37	NA	NA	NA
34	15	50544871	50544871	G	A	36186.9	17	764	0.022	72395	0	17	0	exonic	HDC	NA	synonymous SNV	HDC:NM_002112:exon8:c.C888T:p.A296A	exonic	ENSG00000140287	NA	synonymous SNV	ENSG00000140287:ENST00000267845:exon8:c.C888T:p.A296A,ENSG00000140287:ENST00000543581:exon8:c.C888T:p.A296A	NA	NA	15q21.2	NA	NA	NA	NA	rs34406040	0.01	0.01	0.004	0.00738818	0.0209	NA	0.0115	0.003	0.0041	0.02	NA	0.01	NA	0.018	0.027	NA	NA	NA
35	13	84451035	84451035	A	G	238756	146	762	0.192	67518	13	120	1	downstream	SLITRK1	NA	NA	NA	downstream	ENSG00000178235	NA	NA	NA	NA	NA	13q31.1	NA	Name=BCL11A,JunD	Name=4	NA	rs41561712	0.18	0.18	0.165	0.196885	0.175	0.3155	0.1383	0.0371	0.3548	0.18	0.33	0.15	0.04	NA	0.33	NA	NA	NA
36	15	50552855	50552855	C	T	689530	482	762	0.633	51460	145	192	1	intronic	HDC	NA	NA	NA	intronic	ENSG00000140287	NA	NA	NA	NA	NA	15q21.2	NA	Name=eGFP-JunD,p300_(F-4),TAL1_(SC-12984),FOSL1_(SC-183),GATA2_(CG2-96),Brg1,EBF,GATA-1,CCNT2,STAT2,GABP,HDAC2_(SC-6296),PU.1,IRF4_(M-17),Pol2(b),NRSF,Pol2-4H8,USF-1,HMGN3	Name=15	NA	rs854157	0.37	0.37	0.317	0.374401	0.5686	0.1776	0.4957	0.2141	0.5082	0.54	0.18	0.54	0.2	NA	0.54	NA	NA	NA
36	15	50555011	50555011	C	T	1241230	484	762	0.635	91389	146	192	1	intronic	HDC	NA	NA	NA	intronic	ENSG00000140287	NA	NA	NA	NA	NA	15q21.2	NA	Name=EBF1_(C-8),Pol2	Name=10	NA	rs860526	0.44	0.44	0.394	0.442093	0.5686	0.1746	0.513	0.4652	0.5061	0.54	0.18	0.56	0.48	NA	0.56	NA	NA	NA
37	13	84457494	84457494	C	A	480188	192	764	0.251	86621	28	136	0	upstream	SLITRK1	NA	NA	NA	upstream	ENSG00000178235	NA	NA	NA	NA	NA	13q31.1	NA	Name=GATA3_(SC-268)	Name=2	NA	rs9546539	0.24	0.24	0.217	0.260184	0.2425	0.375	0.2522	0.0908	0.3947	0.24	0.38	0.22	0.06	NA	0.38	NA	NA	NA
38	13	84451457	84451457	C	T	127.8	1	764	0.00131	46614	0	1	0	UTR3	SLITRK1	NM_052910:c.*2095G>A	NA	NA	UTR3	ENSG00000178235	ENST00000377084:c.*2095G>A	NA	NA	NA	NA	13q31.1	NA	NA	NA	NA	NA	NA	NA	NA	NA	NA	NA	NA	NA	NA	NA	NA	NA	NA	NA	NA	NA	NA	NA
38	13	84452903	84452903	T	C	2077.79	1	764	0.00131	84694	0	1	0	UTR3	SLITRK1	NM_052910:c.*649A>G	NA	NA	UTR3	ENSG00000178235	ENST00000377084:c.*649A>G	NA	NA	Score=703;Name=lod=961	NA	13q31.1	NA	NA	NA	NA	rs57857456	0.0037	0.0037	0.005	0.00579073	NA	NA	NA	0.0219	NA	NA	NA	NA	0.02	NA	0.02	NA	NA	NA
38	13	84457692	84457692	T	A	2802.79	1	764	0.00131	93330	0	1	0	intergenic	SLITRK1,LINC00333	dist=1164;dist=257045	NA	NA	intergenic	ENSG00000178235,ENSG00000215037	dist=1164;dist=23744	NA	NA	Score=278;Name=lod=18	NA	13q31.1	NA	NA	NA	NA	NA	NA	NA	NA	NA	NA	NA	NA	NA	NA	NA	NA	NA	NA	NA	NA	NA	NA	NA
38	15	50534347	50534347	G	A	822.79	1	764	0.00131	70910	0	1	0	UTR3	HDC	NM_002112:c.*110C>T	NA	NA	UTR3	ENSG00000140287	ENST00000267845:c.*110C>T,ENST00000543581:c.*110C>T	NA	NA	NA	NA	15q21.2	NA	Name=CTCF	NA	NA	rs191075755	0.0005	0.0005	NA	NA	NA	NA	NA	NA	NA	NA	NA	NA	0.002	NA	0.002	NA	NA	NA
38	15	50558004	50558004	G	T	2041.79	1	764	0.00131	67447	0	1	0	UTR5	HDC	NM_002112:c.-184C>A	NA	NA	UTR5	ENSG00000140287	ENST00000267845:c.-184C>A	NA	NA	NA	NA	15q21.2	NA	Name=Pol2	NA	NA	rs149147343	0.0023	0.0023	0.004	0.00579073	NA	NA	0.0014	0.0212	NA	NA	NA	NA	0.01	NA	0.011	NA	NA	NA
38	17	28521536	28521536	T	A	462923	381	764	0.499	61867	0	381	0	UTR3	SLC6A4	NM_001045:c.*3938A>T	NA	NA	UTR3	ENSG00000108576	ENST00000401766:c.*3938A>T	NA	NA	NA	NA	17q11.2	NA	NA	NA	NA	NA	NA	NA	NA	NA	NA	NA	NA	NA	NA	NA	NA	NA	NA	NA	NA	NA	NA	NA
38	17	28522183	28522183	A	G	352.79	1	764	0.00131	25286	0	1	0	UTR3	SLC6A4	NM_001045:c.*3291T>C	NA	NA	UTR3	ENSG00000108576	ENST00000401766:c.*3291T>C	NA	NA	NA	NA	17q11.2	NA	NA	NA	NA	NA	NA	NA	NA	NA	NA	NA	NA	NA	NA	NA	NA	NA	NA	NA	NA	NA	NA	NA
38	17	28522855	28522855	A	G	288.79	1	764	0.00131	45316	0	1	0	UTR3	SLC6A4	NM_001045:c.*2619T>C	NA	NA	UTR3	ENSG00000108576	ENST00000401766:c.*2619T>C	NA	NA	NA	NA	17q11.2	NA	NA	NA	NA	NA	NA	NA	NA	NA	NA	NA	NA	NA	NA	NA	NA	NA	NA	NA	NA	NA	NA	NA
38	17	28523747	28523747	G	A	1287.81	1	762	0.00131	61260	0	1	1	UTR3	SLC6A4	NM_001045:c.*1727C>T	NA	NA	UTR3	ENSG00000108576	ENST00000401766:c.*1727C>T,ENST00000261707:c.*1727C>T	NA	NA	NA	NA	17q11.2	NA	NA	Name=10	NA	rs199505779	NA	NA	NA	0.00159744	NA	NA	0.0014	NA	0.0072	NA	NA	NA	NA	NA	NA	NA	NA	NA
38	17	28524475	28524475	T	C	154.81	1	762	0.00131	46786	0	1	1	UTR3	SLC6A4	NM_001045:c.*999A>G	NA	NA	UTR3	ENSG00000108576	ENST00000401766:c.*999A>G,ENST00000261707:c.*999A>G	NA	NA	NA	NA	17q11.2	NA	NA	NA	NA	NA	NA	NA	NA	NA	NA	NA	NA	NA	NA	NA	NA	NA	NA	NA	NA	NA	NA	NA
38	17	28524690	28524690	A	G	1710.79	1	764	0.00131	52057	0	1	0	UTR3	SLC6A4	NM_001045:c.*784T>C	NA	NA	UTR3	ENSG00000108576	ENST00000401766:c.*784T>C,ENST00000261707:c.*784T>C	NA	NA	NA	NA	17q11.2	NA	NA	NA	NA	NA	NA	NA	NA	NA	NA	NA	NA	NA	NA	NA	NA	NA	NA	NA	NA	NA	NA	NA
38	17	28523809	28523809	A	G	2261.81	1	762	0.00131	89726	0	1	1	UTR3	SLC6A4	NM_001045:c.*1665T>C	NA	NA	UTR3	ENSG00000108576	ENST00000401766:c.*1665T>C,ENST00000261707:c.*1665T>C	NA	NA	NA	NA	17q11.2	NA	NA	Name=10	NA	rs56138846	0.01	0.01	0.007	0.0135783	0.001	NA	0.0058	0.0477	NA	NA	NA	0.01	0.04	NA	0.04	NA	NA	NA
38	17	28523707	28523707	C	G	2009.01	2	762	0.00263	61854	0	2	1	UTR3	SLC6A4	NM_001045:c.*1767G>C	NA	NA	UTR3	ENSG00000108576	ENST00000401766:c.*1767G>C,ENST00000261707:c.*1767G>C	NA	NA	NA	NA	17q11.2	NA	NA	Name=10	NA	rs56140935	0.0023	0.0023	NA	0.00159744	0.004	NA	NA	NA	0.0041	0.01	NA	0.0028	NA	NA	0.01	NA	NA	NA
38	15	50534287	50534287	C	G	10991.3	10	764	0.013	70872	0	10	0	UTR3	HDC	NM_002112:c.*170G>C	NA	NA	UTR3	ENSG00000140287	ENST00000267845:c.*170G>C,ENST00000543581:c.*170G>C	NA	NA	NA	NA	15q21.2	NA	Name=CTCF	NA	NA	rs151055397	0.0027	0.0027	0.003	0.00319489	0.006	NA	0.0029	NA	0.0082	0.01	NA	0.0028	NA	NA	0.011	NA	NA	NA
39	13	84452751	84452751	T	G	41152.8	19	764	0.025	91118	0	19	0	UTR3	SLITRK1	NM_052910:c.*801A>C	NA	NA	UTR3	ENSG00000178235	ENST00000377084:c.*801A>C	NA	NA	Score=703;Name=lod=961	NA	13q31.1	NA	NA	NA	NA	rs9593836	0.06	0.06	0.067	0.0632987	0.0189	NA	0.0288	0.208	0.0031	0.02	NA	0.02	0.21	NA	0.21	NA	NA	NA
39	15	50534454	50534454	T	G	4100.95	3	764	0.00393	53415	0	3	0	UTR3	HDC	NM_002112:c.*3A>C	NA	NA	UTR3	ENSG00000140287	ENST00000267845:c.*3A>C,ENST00000543581:c.*3A>C	NA	NA	NA	NA	15q21.2	NA	Name=CTCF	NA	NA	rs16963481	0.06	0.06	0.067	0.0692891	0.002	0.1081	0.0072	0.1732	0.002	0.0026	0.08	0.01	0.17	0.0205	0.17	NA	NA	NA
40	17	28547210	28547210	G	A	1496600	615	762	0.807	76937	249	117	1	intronic	SLC6A4	NA	NA	NA	intronic	ENSG00000108576	NA	NA	NA	NA	NA	17q11.2	NA	Name=SP1,ELF1_(SC-631)	Name=14	NA	rs8076005	0.71	0.71	0.669	0.692292	0.7763	0.8859	0.8314	0.2958	0.8436	0.78	0.87	0.81	0.31	NA	0.87	NA	NA	NA
41	17	28549978	28549978	G	T	628925	613	760	0.807	35048	248	117	2	intronic	SLC6A4	NA	NA	NA	intronic	ENSG00000108576	NA	NA	NA	NA	NA	17q11.2	NA	Name=Pol2,TBP	Name=7	NA	rs25528	0.73	0.73	0.696	0.728035	0.7873	0.8829	0.8401	0.4221	0.8415	0.78	0.87	0.82	0.42	NA	0.87	NA	NA	NA
42	13	84451510	84451510	A	T	385067	192	764	0.251	78164	28	136	0	UTR3	SLITRK1	NM_052910:c.*2042T>A	NA	NA	UTR3	ENSG00000178235	ENST00000377084:c.*2042T>A	NA	NA	NA	NA	13q31.1	NA	NA	Name=5	NA	rs1046202	NA	NA	NA	0.261182	0.2435	0.375	0.2522	0.093	0.3957	NA	NA	NA	NA	NA	NA	NA	NA	NA
43	6	38301260	38301260	T	C	973.81	1	764	0.00131	62539	0	1	0	intronic	BTBD9	NA	NA	NA	intronic	ENSG00000183826	NA	NA	NA	NA	NA	6p21.2	NA	NA	NA	NA	NA	NA	NA	NA	NA	NA	NA	NA	NA	NA	NA	NA	NA	NA	NA	NA	NA	NA	NA
43	6	38472231	38472231	C	T	118.81	1	762	0.00131	48675	0	1	1	intronic	BTBD9	NA	NA	NA	intronic	ENSG00000183826	NA	NA	NA	NA	NA	6p21.2	NA	NA	NA	NA	NA	NA	NA	NA	NA	NA	NA	NA	NA	NA	NA	NA	NA	NA	NA	NA	NA	NA	NA
43	15	50536066	50536066	A	C	2381.79	1	764	0.00131	92616	0	1	0	intronic	HDC	NA	NA	NA	intronic	ENSG00000140287	NA	NA	NA	NA	NA	15q21.2	NA	NA	NA	NA	NA	NA	NA	NA	NA	NA	NA	NA	NA	NA	NA	NA	NA	NA	NA	NA	NA	NA	NA
43	15	50536395	50536395	A	G	624.81	1	762	0.00131	68374	0	1	1	intronic	HDC	NA	NA	NA	intronic	ENSG00000140287	NA	NA	NA	NA	NA	15q21.2	NA	NA	NA	NA	NA	NA	NA	NA	NA	NA	NA	NA	NA	NA	NA	NA	NA	NA	NA	NA	NA	NA	NA
43	15	50537218	50537218	T	C	376.79	1	764	0.00131	66313	0	1	0	intronic	HDC	NA	NA	NA	intronic	ENSG00000140287	NA	NA	NA	NA	NA	15q21.2	NA	NA	NA	NA	NA	NA	NA	NA	NA	NA	NA	NA	NA	NA	NA	NA	NA	NA	NA	NA	NA	NA	NA
43	15	50537245	50537245	G	A	153.79	1	764	0.00131	44848	0	1	0	intronic	HDC	NA	NA	NA	intronic	ENSG00000140287	NA	NA	NA	NA	NA	15q21.2	NA	NA	NA	NA	NA	NA	NA	NA	NA	NA	NA	NA	NA	NA	NA	NA	NA	NA	NA	NA	NA	NA	NA
43	15	50537685	50537685	G	C	115.81	1	762	0.00131	25310	0	1	1	intronic	HDC	NA	NA	NA	intronic	ENSG00000140287	NA	NA	NA	NA	NA	15q21.2	NA	NA	NA	NA	NA	NA	NA	NA	NA	NA	NA	NA	NA	NA	NA	NA	NA	NA	NA	NA	NA	NA	NA
43	15	50537781	50537781	T	C	2283.99	2	764	0.00262	56120	0	2	0	intronic	HDC	NA	NA	NA	intronic	ENSG00000140287	NA	NA	NA	NA	NA	15q21.2	NA	NA	NA	NA	NA	NA	NA	NA	NA	NA	NA	NA	NA	NA	NA	NA	NA	NA	NA	NA	NA	NA	NA
43	15	50537876	50537876	G	T	73.06	10	18	0.556	12	5	0	373	intronic	HDC	NA	NA	NA	intronic	ENSG00000140287	NA	NA	NA	NA	NA	15q21.2	NA	NA	NA	NA	NA	NA	NA	NA	NA	NA	NA	NA	NA	NA	NA	NA	NA	NA	NA	NA	NA	NA	NA
43	15	50537878	50537878	G	C	62.15	8	12	0.667	7	4	0	376	intronic	HDC	NA	NA	NA	intronic	ENSG00000140287	NA	NA	NA	NA	NA	15q21.2	NA	NA	NA	NA	NA	NA	NA	NA	NA	NA	NA	NA	NA	NA	NA	NA	NA	NA	NA	NA	NA	NA	NA
43	15	50539027	50539027	A	C	5018.95	3	764	0.00393	61392	0	3	0	intronic	HDC	NA	NA	NA	intronic	ENSG00000140287	NA	NA	NA	NA	NA	15q21.2	NA	NA	NA	NA	NA	NA	NA	NA	NA	NA	NA	NA	NA	NA	NA	NA	NA	NA	NA	NA	NA	NA	NA
43	15	50539333	50539333	G	A	2629.99	3	762	0.00394	63450	0	3	1	intronic	HDC	NA	NA	NA	intronic	ENSG00000140287	NA	NA	NA	NA	NA	15q21.2	NA	NA	NA	NA	NA	NA	NA	NA	NA	NA	NA	NA	NA	NA	NA	NA	NA	NA	NA	NA	NA	NA	NA
43	15	50539900	50539900	A	G	1450.79	1	764	0.00131	52741	0	1	0	intronic	HDC	NA	NA	NA	intronic	ENSG00000140287	NA	NA	NA	NA	NA	15q21.2	NA	NA	NA	NA	NA	NA	NA	NA	NA	NA	NA	NA	NA	NA	NA	NA	NA	NA	NA	NA	NA	NA	NA
43	15	50540868	50540868	G	A	716.79	1	764	0.00131	54895	0	1	0	intronic	HDC	NA	NA	NA	intronic	ENSG00000140287	NA	NA	NA	NA	NA	15q21.2	NA	NA	NA	NA	NA	NA	NA	NA	NA	NA	NA	NA	NA	NA	NA	NA	NA	NA	NA	NA	NA	NA	NA
43	15	50541121	50541121	C	T	767.79	1	764	0.00131	51432	0	1	0	intronic	HDC	NA	NA	NA	intronic	ENSG00000140287	NA	NA	NA	NA	NA	15q21.2	NA	NA	NA	NA	NA	NA	NA	NA	NA	NA	NA	NA	NA	NA	NA	NA	NA	NA	NA	NA	NA	NA	NA
43	15	50542277	50542277	C	T	519.79	1	764	0.00131	94299	0	1	0	intronic	HDC	NA	NA	NA	intronic	ENSG00000140287	NA	NA	NA	NA	NA	15q21.2	NA	NA	NA	NA	NA	NA	NA	NA	NA	NA	NA	NA	NA	NA	NA	NA	NA	NA	NA	NA	NA	NA	NA
43	15	50542504	50542504	C	T	2670.8	1	764	0.00131	91929	0	1	0	intronic	HDC	NA	NA	NA	intronic	ENSG00000140287	NA	NA	NA	NA	NA	15q21.2	NA	NA	NA	NA	NA	NA	NA	NA	NA	NA	NA	NA	NA	NA	NA	NA	NA	NA	NA	NA	NA	NA	NA
43	15	50543791	50543791	T	C	596.79	1	764	0.00131	62745	0	1	0	intronic	HDC	NA	NA	NA	intronic	ENSG00000140287	NA	NA	NA	NA	NA	15q21.2	NA	NA	NA	NA	NA	NA	NA	NA	NA	NA	NA	NA	NA	NA	NA	NA	NA	NA	NA	NA	NA	NA	NA
43	15	50544530	50544530	T	C	192.79	1	764	0.00131	78842	0	1	0	intronic	HDC	NA	NA	NA	intronic	ENSG00000140287	NA	NA	NA	NA	NA	15q21.2	NA	NA	NA	NA	NA	NA	NA	NA	NA	NA	NA	NA	NA	NA	NA	NA	NA	NA	NA	NA	NA	NA	NA
43	15	50545916	50545916	T	C	98281.2	379	764	0.496	28073	0	379	0	intronic	HDC	NA	NA	NA	intronic	ENSG00000140287	NA	NA	NA	NA	NA	15q21.2	NA	NA	NA	NA	NA	NA	NA	NA	NA	NA	NA	NA	NA	NA	NA	NA	NA	NA	NA	NA	NA	NA	NA
43	15	50546229	50546229	C	T	1252.81	1	762	0.00131	45951	0	1	1	intronic	HDC	NA	NA	NA	intronic	ENSG00000140287	NA	NA	NA	NA	NA	15q21.2	NA	NA	NA	NA	NA	NA	NA	NA	0.000199681	NA	NA	NA	NA	0.001	NA	NA	NA	NA	NA	NA	NA	NA	NA
43	15	50547011	50547011	T	C	88.82	1	764	0.00131	17451	0	1	0	intronic	HDC	NA	NA	NA	intronic	ENSG00000140287	NA	NA	NA	NA	NA	15q21.2	NA	NA	NA	NA	NA	NA	NA	NA	NA	NA	NA	NA	NA	NA	NA	NA	NA	NA	NA	NA	NA	NA	NA
43	15	50547356	50547356	T	A	2780.95	3	764	0.00393	90878	0	3	0	intronic	HDC	NA	NA	NA	intronic	ENSG00000140287	NA	NA	NA	NA	NA	15q21.2	NA	NA	NA	NA	NA	NA	NA	NA	NA	NA	NA	NA	NA	NA	NA	NA	NA	NA	NA	NA	NA	NA	NA
43	15	50547993	50547993	T	G	99.81	1	762	0.00131	31667	0	1	1	intronic	HDC	NA	NA	NA	intronic	ENSG00000140287	NA	NA	NA	NA	NA	15q21.2	NA	NA	NA	NA	NA	NA	NA	NA	NA	NA	NA	NA	NA	NA	NA	NA	NA	NA	NA	NA	NA	NA	NA
43	15	50549050	50549050	G	A	1914.79	1	764	0.00131	56917	0	1	0	intronic	HDC	NA	NA	NA	intronic	ENSG00000140287	NA	NA	NA	NA	NA	15q21.2	NA	NA	NA	NA	NA	NA	NA	NA	NA	NA	NA	NA	NA	NA	NA	NA	NA	NA	NA	NA	NA	NA	NA
43	15	50549187	50549187	T	C	1040.79	1	764	0.00131	72466	0	1	0	intronic	HDC	NA	NA	NA	intronic	ENSG00000140287	NA	NA	NA	NA	NA	15q21.2	NA	NA	NA	NA	NA	NA	NA	NA	NA	NA	NA	NA	NA	NA	NA	NA	NA	NA	NA	NA	NA	NA	NA
43	15	50549230	50549230	T	C	1016.81	1	762	0.00131	78371	0	1	1	intronic	HDC	NA	NA	NA	intronic	ENSG00000140287	NA	NA	NA	NA	NA	15q21.2	NA	NA	NA	NA	NA	NA	NA	NA	NA	NA	NA	NA	NA	NA	NA	NA	NA	NA	NA	NA	NA	NA	NA
43	15	50549878	50549878	G	A	1840.79	1	764	0.00131	67588	0	1	0	intronic	HDC	NA	NA	NA	intronic	ENSG00000140287	NA	NA	NA	NA	NA	15q21.2	NA	Name=Max,USF2,AP-2gamma,CTCF,STAT1,Mxi1_(bHLH)	NA	NA	rs142058681	0.0018	0.0018	0.002	0.000998403	NA	NA	0.0014	0.003	NA	NA	NA	0.0028	0.01	NA	0.01	NA	NA	NA
43	15	50551078	50551078	C	A	66.33	6,8	14	0.429,0.571	8	0	0	0	intronic	HDC	NA	NA	NA	intronic	ENSG00000140287	NA	NA	NA	NA	NA	15q21.2	NA	NA	NA	NA	NA	NA	NA	NA	NA	NA	NA	NA	NA	NA	NA	NA	NA	NA	NA	NA	NA	NA	NA
43	15	50551774	50551774	A	G	1672.79	1	764	0.00131	72371	0	1	0	intronic	HDC	NA	NA	NA	intronic	ENSG00000140287	NA	NA	NA	NA	NA	15q21.2	NA	Name=Pol2	NA	NA	rs139756334	0.0023	0.0023	0.002	0.00159744	NA	NA	0.0014	0.0053	NA	NA	NA	0.0028	0.01	NA	0.01	NA	NA	NA
43	15	50551884	50551884	G	A	1042.81	1	762	0.00131	43958	0	1	1	intronic	HDC	NA	NA	NA	intronic	ENSG00000140287	NA	NA	NA	NA	NA	15q21.2	NA	NA	NA	NA	NA	NA	NA	NA	NA	NA	NA	NA	NA	NA	NA	NA	NA	NA	NA	NA	NA	NA	NA
43	15	50554194	50554194	C	G	163.27	12	16	0.75	9	6	0	374	intronic	HDC	NA	NA	NA	intronic	ENSG00000140287	NA	NA	NA	NA	NA	15q21.2	NA	NA	NA	NA	NA	NA	NA	NA	NA	NA	NA	NA	NA	NA	NA	NA	NA	NA	NA	NA	NA	NA	NA
43	15	50554195	50554195	C	G	56.36	8	24	0.333	16	4	0	370	intronic	HDC	NA	NA	NA	intronic	ENSG00000140287	NA	NA	NA	NA	NA	15q21.2	NA	NA	NA	NA	NA	NA	NA	NA	NA	NA	NA	NA	NA	NA	NA	NA	NA	NA	NA	NA	NA	NA	NA
43	15	50556455	50556455	C	T	5679.99	2	764	0.00262	87707	0	2	0	intronic	HDC	NA	NA	NA	intronic	ENSG00000140287	NA	NA	NA	NA	NA	15q21.2	NA	NA	NA	NA	NA	NA	NA	NA	0.00179712	NA	NA	0.0029	NA	0.0072	NA	NA	NA	NA	NA	NA	NA	NA	NA
43	15	50557160	50557160	C	T	962.81	1	762	0.00131	65267	0	1	1	intronic	HDC	NA	NA	NA	intronic	ENSG00000140287	NA	NA	NA	NA	NA	15q21.2	NA	NA	NA	NA	NA	NA	NA	NA	NA	NA	NA	NA	NA	NA	NA	NA	NA	NA	NA	NA	NA	NA	NA
43	17	28530128	28530128	C	T	734.79	1	764	0.00131	50117	0	1	0	intronic	SLC6A4	NA	NA	NA	intronic	ENSG00000108576	NA	NA	NA	NA	NA	17q11.2	NA	NA	NA	NA	NA	NA	NA	NA	NA	NA	NA	NA	NA	NA	NA	NA	NA	NA	NA	NA	NA	NA	NA
43	17	28542745	28542745	A	G	373.79	1	764	0.00131	73383	0	1	0	intronic	SLC6A4	NA	NA	NA	intronic	ENSG00000108576	NA	NA	NA	NA	NA	17q11.2	NA	NA	NA	NA	NA	NA	NA	NA	NA	NA	NA	NA	NA	NA	NA	NA	NA	NA	NA	NA	NA	NA	NA
43	17	28543043	28543043	A	T	1199.81	1	762	0.00131	59881	0	1	1	intronic	SLC6A4	NA	NA	NA	intronic	ENSG00000108576	NA	NA	NA	NA	NA	17q11.2	NA	NA	NA	NA	NA	NA	NA	NA	NA	NA	NA	NA	NA	NA	NA	NA	NA	NA	NA	NA	NA	NA	NA
43	17	28543250	28543250	G	A	327.84	30	40	0.75	20	15	0	362	intronic	SLC6A4	NA	NA	NA	intronic	ENSG00000108576	NA	NA	NA	NA	NA	17q11.2	NA	NA	NA	NA	NA	NA	NA	NA	NA	NA	NA	NA	NA	NA	NA	NA	NA	NA	NA	NA	NA	NA	NA
43	17	28546381	28546381	C	T	314.79	1	764	0.00131	53832	0	1	0	intronic	SLC6A4	NA	NA	NA	intronic	ENSG00000108576	NA	NA	NA	NA	NA	17q11.2	NA	NA	NA	NA	NA	NA	NA	0.001	0.000399361	NA	0.001	NA	NA	0.001	NA	NA	NA	NA	NA	NA	NA	NA	NA
43	17	28547854	28547854	G	A	872.79	1	764	0.00131	59435	0	1	0	intronic	SLC6A4	NA	NA	NA	intronic	ENSG00000108576	NA	NA	NA	NA	NA	17q11.2	NA	NA	NA	NA	NA	NA	NA	NA	NA	NA	NA	NA	NA	NA	NA	NA	NA	NA	NA	NA	NA	NA	NA
43	17	28548132	28548132	C	T	1927.38	114	114	1	67	57	0	325	intronic	SLC6A4	NA	NA	NA	intronic	ENSG00000108576	NA	NA	NA	NA	NA	17q11.2	NA	NA	NA	NA	NA	NA	NA	NA	NA	NA	NA	NA	NA	NA	NA	NA	NA	NA	NA	NA	NA	NA	NA
43	17	28548139	28548139	C	G	70.94	8	8	1	5	4	0	378	intronic	SLC6A4	NA	NA	NA	intronic	ENSG00000108576	NA	NA	NA	NA	NA	17q11.2	NA	NA	NA	NA	NA	NA	NA	NA	NA	NA	NA	NA	NA	NA	NA	NA	NA	NA	NA	NA	NA	NA	NA
43	17	28548349	28548349	C	T	1192.8	1	764	0.00131	54244	0	1	0	intronic	SLC6A4	NA	NA	NA	intronic	ENSG00000108576	NA	NA	NA	NA	NA	17q11.2	NA	NA	NA	NA	NA	NA	NA	NA	0.00119808	NA	NA	NA	NA	0.0061	NA	NA	NA	NA	NA	NA	NA	NA	NA
43	17	28548459	28548459	C	T	151.8	1	764	0.00131	15020	0	1	0	intronic	SLC6A4	NA	NA	NA	intronic	ENSG00000108576	NA	NA	NA	NA	NA	17q11.2	NA	NA	NA	NA	NA	NA	NA	NA	NA	NA	NA	NA	NA	NA	NA	NA	NA	NA	NA	NA	NA	NA	NA
43	17	28549158	28549158	T	C	964.79	1	764	0.00131	49265	0	1	0	intronic	SLC6A4	NA	NA	NA	intronic	ENSG00000108576	NA	NA	NA	NA	NA	17q11.2	NA	NA	NA	NA	NA	NA	NA	NA	NA	NA	NA	NA	NA	NA	NA	NA	NA	NA	NA	NA	NA	NA	NA
43	17	28562544	28562544	C	T	162.85	1	760	0.00132	31742	0	1	2	intronic	SLC6A4	NA	NA	NA	intronic	ENSG00000108576	NA	NA	NA	NA	NA	17q11.2	NA	NA	NA	NA	NA	NA	NA	NA	NA	NA	NA	NA	NA	NA	NA	NA	NA	NA	NA	NA	NA	NA	NA
43	15	50549759	50549759	G	A	5445.99	2	764	0.00262	86229	0	2	0	intronic	HDC	NA	NA	NA	intronic	ENSG00000140287	NA	NA	NA	NA	NA	15q21.2	NA	Name=AP-2alpha,p300_(N-15),Mxi1_(bHLH),Max,USF2,CEBPB,AP-2gamma,CTCF,STAT1	NA	NA	rs187822087	0.0009	0.0009	NA	0.00199681	NA	NA	0.0029	NA	0.0082	NA	NA	0.01	NA	0.0016	0.01	NA	NA	NA
43	6	38366091	38366091	C	A	1444.81	1	762	0.00131	46339	0	1	1	intronic	BTBD9	NA	NA	NA	intronic	ENSG00000183826	NA	NA	NA	NA	NA	6p21.2	NA	NA	NA	NA	NA	NA	NA	NA	0.000399361	0.002	NA	NA	NA	NA	NA	NA	NA	NA	NA	NA	NA	NA	NA
43	15	50535904	50535904	G	A	5606.95	3	764	0.00393	71942	0	3	0	intronic	HDC	NA	NA	NA	intronic	ENSG00000140287	NA	NA	NA	NA	NA	15q21.2	NA	NA	Name=2	NA	rs7163895	0.06	0.06	0.065	0.0605032	0.002	0.1071	0.0043	0.1422	0.002	0.0026	0.08	0.01	0.16	NA	0.16	NA	NA	NA
43	15	50536438	50536438	T	C	2516.99	3	762	0.00394	32739	0	3	1	intronic	HDC	NA	NA	NA	intronic	ENSG00000140287	NA	NA	NA	NA	NA	15q21.2	NA	Name=p300	NA	NA	rs16963496	0.06	0.06	0.068	0.0680911	0.002	0.1071	0.0058	0.1702	0.002	0.0026	0.08	0.01	0.17	NA	0.17	NA	NA	NA
43	15	50537478	50537478	C	T	5113.95	3	764	0.00393	48383	0	3	0	intronic	HDC	NA	NA	NA	intronic	ENSG00000140287	NA	NA	NA	NA	NA	15q21.2	NA	NA	Name=2	NA	rs61699680	0.06	0.06	0.063	0.0682907	0.002	0.1071	0.0072	0.1702	0.002	0.0026	0.08	0.01	0.17	NA	0.17	NA	NA	NA
43	15	50543828	50543828	G	A	1839.99	2	764	0.00262	62746	0	2	0	intronic	HDC	NA	NA	NA	intronic	ENSG00000140287	NA	NA	NA	NA	NA	15q21.2	NA	NA	NA	NA	NA	NA	NA	NA	0.00139776	0.002	NA	0.0043	0.0008	0.001	NA	NA	NA	NA	NA	0.011	NA	NA	NA
43	15	50555682	50555682	G	A	3694.99	2	764	0.00262	67245	0	2	0	intronic	HDC	NA	NA	NA	intronic	ENSG00000140287	NA	NA	NA	NA	NA	15q21.2	NA	NA	NA	NA	NA	NA	NA	NA	0.000599042	0.002	NA	0.0014	NA	NA	NA	NA	NA	NA	NA	NA	NA	NA	NA
43	17	28545125	28545125	C	T	3434.01	2	762	0.00263	61721	0	2	1	intronic	SLC6A4	NA	NA	NA	intronic	ENSG00000108576	NA	NA	NA	Score=517;Name=lod=168	NA	17q11.2	NA	NA	NA	NA	rs140699	0.0005	0.0005	NA	0.000798722	NA	NA	0.0029	NA	0.002	NA	NA	0.0028	NA	0.002	0.0028	NA	NA	NA
43	15	50549506	50549506	G	A	17042	9	764	0.012	61096	0	9	0	intronic	HDC	NA	NA	NA	intronic	ENSG00000140287	NA	NA	NA	NA	NA	15q21.2	NA	Name=AP-2gamma	NA	NA	rs141156106	0.0027	0.0027	0.002	0.00159744	0.005	NA	0.0029	NA	0.001	0.01	NA	0.01	NA	NA	0.01	NA	NA	NA
44	15	50538386	50538386	C	T	14062	7	764	0.00916	64703	0	7	0	intronic	HDC	NA	NA	NA	intronic	ENSG00000140287	NA	NA	NA	NA	NA	15q21.2	NA	Name=CEBPB	NA	NA	rs149161963	0.0037	0.0037	0.003	0.00299521	0.006	0.001	0.0058	0.0008	0.0031	0.01	0.0017	0.01	NA	NA	0.01	NA	NA	NA
44	15	50550561	50550561	A	G	2897.81	1	764	0.00131	86879	0	1	0	intronic	HDC	NA	NA	NA	intronic	ENSG00000140287	NA	NA	NA	NA	NA	15q21.2	NA	Name=c-Myc	NA	NA	rs141925435	0.0014	0.0014	0.002	0.00439297	0.005	NA	NA	NA	0.0174	0.004	NA	NA	NA	0.0039	0.004	NA	NA	NA
45	17	28549809	28549809	C	T	12375.4	5	764	0.00655	86967	0	5	0	intronic	SLC6A4	NA	NA	NA	intronic	ENSG00000108576	NA	NA	NA	NA	NA	17q11.2	NA	NA	Name=7	NA	rs28914827	0.01	0.01	0.006	0.00678914	0.0169	NA	0.0043	NA	0.0143	0.02	NA	0.01	NA	0.0114	0.02	NA	NA	NA
46	15	50554693	50554693	G	A	79796.4	32	764	0.042	79506	1	30	0	intronic	HDC	NA	NA	NA	intronic	ENSG00000140287	NA	NA	NA	NA	NA	15q21.2	NA	Name=E2F6_(H-50),CTCF,c-Myc	NA	NA	rs3784295	0.06	0.06	0.051	0.0766773	0.0427	0.0704	0.0965	0.0469	0.1442	0.04	0.07	0.1	0.06	NA	0.1	NA	NA	NA
47	15	50554623	50554623	G	A	79543	51	764	0.067	70770	4	43	0	intronic	HDC	NA	NA	NA	intronic	ENSG00000140287	NA	NA	NA	NA	NA	15q21.2	NA	Name=E2F6_(H-50),CTCF,c-Myc	NA	NA	rs113142532	0.03	0.03	0.026	0.0315495	0.0795	NA	0.0548	0.0061	0.0327	0.06	NA	0.08	0.002	NA	0.08	NA	NA	NA
48	17	28524804	28524804	A	C	417056	374	764	0.49	40771	98	178	0	UTR3	SLC6A4	NM_001045:c.*670T>G	NA	NA	UTR3	ENSG00000108576	ENST00000401766:c.*670T>G,ENST00000261707:c.*670T>G	NA	NA	Score=278;Name=lod=18	NA	17q11.2	NA	NA	NA	NA	rs3813034	0.51	0.51	0.49	0.483427	0.4354	0.8224	0.5403	0.18	0.5532	0.45	0.83	0.53	0.21	NA	0.83	NA	NA	NA
48	15	50551855	50551855	G	T	108276	101	762	0.133	43956	8	85	1	intronic	HDC	NA	NA	NA	intronic	ENSG00000140287	NA	NA	NA	NA	NA	15q21.2	NA	Name=Pol2	NA	NA	rs10518836	0.06	0.06	0.056	0.0499201	0.1034	0.0476	0.0908	0.0061	0.0276	0.1	0.04	0.09	0.01	NA	0.1	NA	NA	NA
48	17	28525011	28525011	A	C	710010	375	764	0.491	65090	100	175	0	UTR3	SLC6A4	NM_001045:c.*463T>G	NA	NA	UTR3	ENSG00000108576	ENST00000401766:c.*463T>G,ENST00000261707:c.*463T>G,ENST00000579221:c.*780T>G	NA	NA	Score=410;Name=lod=62	NA	17q11.2	NA	NA	NA	NA	rs1042173	0.51	0.51	0.487	0.485224	0.4374	0.8224	0.5418	0.1853	0.5521	0.45	0.83	0.53	0.21	NA	0.83	NA	NA	NA
49	17	28523726	28523726	G	T	857437	379	762	0.497	72119	103	173	1	UTR3	SLC6A4	NM_001045:c.*1748C>A	NA	NA	UTR3	ENSG00000108576	ENST00000401766:c.*1748C>A,ENST00000261707:c.*1748C>A	NA	NA	NA	NA	17q11.2	NA	NA	Name=10	NA	rs7224199	0.59	0.59	0.591	0.58107	0.4433	0.8214	0.562	0.5363	0.5491	0.45	0.83	0.55	0.57	NA	0.83	NA	NA	NA
50	17	28523085	28523085	T	C	535921	397	764	0.52	51341	113	171	0	UTR3	SLC6A4	NM_001045:c.*2389A>G	NA	NA	UTR3	ENSG00000108576	ENST00000401766:c.*2389A>G	NA	NA	NA	NA	17q11.2	NA	Name=USF-1	NA	NA	rs8066602	0.64	0.64	0.625	0.635583	0.4662	0.8244	0.5879	0.6982	0.5644	0.48	0.82	0.58	0.7	NA	0.82	NA	NA	NA
50	17	28523121	28523121	T	C	545329	397	764	0.52	51341	113	171	0	UTR3	SLC6A4	NM_001045:c.*2353A>G	NA	NA	UTR3	ENSG00000108576	ENST00000401766:c.*2353A>G	NA	NA	NA	NA	17q11.2	NA	Name=USF-1	NA	NA	rs8066731	0.64	0.64	0.61	0.635583	0.4662	0.8244	0.5879	0.6982	0.5644	0.48	0.83	0.58	0.71	NA	0.83	NA	NA	NA
51	15	50552585	50552585	G	A	204934	137	764	0.179	61517	16	105	0	intronic	HDC	NA	NA	NA	intronic	ENSG00000140287	NA	NA	NA	NA	NA	15q21.2	NA	Name=Egr-1,BCL11A	NA	NA	rs2283429	0.16	0.16	0.136	0.163139	0.2147	0.0784	0.2205	0.1014	0.2403	0.19	0.07	0.26	0.12	NA	0.26	NA	NA	NA
52	15	50548243	50548243	C	T	542842	231	764	0.302	80766	27	177	0	intronic	HDC	NA	NA	NA	intronic	ENSG00000140287	NA	NA	NA	NA	NA	15q21.2	NA	Name=eGFP-GATA2	NA	NA	rs2853766	0.2	0.2	0.169	0.184505	0.2217	0.3046	0.2017	0.0129	0.2423	0.22	0.32	0.21	0.01	NA	0.32	NA	NA	NA
53	6	38365841	38365841	T	C	338599	200	764	0.262	79543	30	140	0	intronic	BTBD9	NA	NA	NA	intronic	ENSG00000183826	NA	NA	NA	NA	Name=Restless legs syndrome	6p21.2	NA	NA	NA	NA	rs9296249	0.38	0.38	0.387	0.378994	0.2634	0.5149	0.3314	0.4198	0.3364	0.26	0.52	0.33	0.43	NA	0.52	NA	NA	NA
54	6	38365873	38365873	T	C	313229	204	762	0.268	56962	31	142	1	intronic	BTBD9	NA	NA	NA	intronic	ENSG00000183826	NA	NA	NA	NA	Name=Restless legs syndrome	6p21.2	NA	NA	NA	NA	rs9357271	0.53	0.53	0.534	0.561502	0.2664	0.8661	0.4438	0.6301	0.5419	0.27	0.85	0.43	0.62	NA	0.85	NA	NA	NA
55	15	50553000	50553000	G	A	561226	237	764	0.31	79562	36	165	0	intronic	HDC	NA	NA	NA	intronic	ENSG00000140287	NA	NA	NA	NA	NA	15q21.2	NA	Name=EBF,Brg1,GATA2_(CG2-96),TAL1_(SC-12984),p300_(F-4),HMGN3,USF-1,Pol2,NRSF,Pol2(b),HDAC2_(SC-6296),GABP,EBF1_(C-8),GATA-1,CCNT2	NA	NA	rs7182203	0.24	0.24	0.225	0.229233	0.3141	0.0992	0.3084	0.1936	0.2679	0.29	0.09	0.35	0.24	NA	0.35	NA	NA	NA
56	15	50553077	50553077	A	G	295499	277	762	0.364	40859	44	189	1	intronic	HDC	NA	NA	NA	intronic	ENSG00000140287	NA	NA	NA	NA	NA	15q21.2	NA	Name=EBF1_(C-8),GATA-1,Pol2,Brg1,EBF	NA	NA	rs854158	0.22	0.22	0.181	0.22484	0.3191	0.1895	0.2075	0.1513	0.2761	0.32	0.17	0.21	0.11	NA	0.32	NA	NA	NA
57	13	84450588	84450588	A	G	810.82	1	760	0.00132	57965	0	1	2	downstream	SLITRK1	NA	NA	NA	downstream	ENSG00000178235	NA	NA	NA	NA	NA	13q31.1	NA	NA	NA	NA	NA	NA	NA	NA	NA	NA	NA	NA	NA	NA	NA	NA	NA	NA	NA	NA	NA	NA	NA
57	13	84450728	84450728	A	G	865.81	1	762	0.00131	28993	0	1	1	downstream	SLITRK1	NA	NA	NA	downstream	ENSG00000178235	NA	NA	NA	NA	NA	13q31.1	NA	NA	NA	NA	NA	NA	NA	NA	NA	NA	NA	NA	NA	NA	NA	NA	NA	NA	NA	NA	NA	NA	NA
57	13	84457349	84457349	C	G	1460.79	1	764	0.00131	65024	0	1	0	upstream	SLITRK1	NA	NA	NA	upstream	ENSG00000178235	NA	NA	NA	NA	NA	13q31.1	NA	NA	Name=7	NA	rs112387553	0.02	0.02	0.023	0.0261581	NA	NA	0.0029	0.0976	NA	NA	NA	0.0028	0.07	NA	0.07	NA	NA	NA
57	15	50533532	50533532	C	G	1209.79	1	764	0.00131	64476	0	1	0	downstream	HDC	NA	NA	NA	downstream	ENSG00000140287	NA	NA	NA	NA	NA	15q21.2	NA	NA	NA	NA	NA	NA	NA	NA	NA	NA	NA	NA	NA	NA	NA	NA	NA	NA	NA	NA	NA	NA	NA
57	15	50533578	50533578	T	C	1102.79	1	764	0.00131	39537	0	1	0	downstream	HDC	NA	NA	NA	downstream	ENSG00000140287	NA	NA	NA	NA	NA	15q21.2	NA	NA	NA	NA	NA	NA	NA	NA	NA	NA	NA	NA	NA	NA	NA	NA	NA	NA	NA	NA	NA	NA	NA
57	15	50533670	50533670	T	C	947.81	1	762	0.00131	50509	0	1	1	downstream	HDC	NA	NA	NA	downstream	ENSG00000140287	NA	NA	NA	NA	NA	15q21.2	NA	NA	NA	NA	NA	NA	NA	NA	NA	NA	NA	NA	NA	NA	NA	NA	NA	NA	NA	NA	NA	NA	NA
57	15	50558652	50558652	C	T	1166.8	1	764	0.00131	78346	0	1	0	upstream	HDC	NA	NA	NA	upstream	ENSG00000140287	NA	NA	NA	NA	NA	15q21.2	NA	NA	NA	NA	NA	NA	NA	NA	NA	NA	NA	NA	NA	NA	NA	NA	NA	NA	NA	NA	NA	NA	NA
57	15	50559127	50559127	C	G	87.9	12	18	0.667	12	6	0	373	upstream	HDC	NA	NA	NA	upstream	ENSG00000140287	NA	NA	NA	NA	NA	15q21.2	NA	NA	NA	NA	NA	NA	NA	NA	NA	NA	NA	NA	NA	NA	NA	NA	NA	NA	NA	NA	NA	NA	NA
57	17	28521076	28521076	G	A	3076.79	1	764	0.00131	74778	0	1	0	downstream	SLC6A4	NA	NA	NA	downstream	ENSG00000108576	NA	NA	NA	NA	NA	17q11.2	NA	NA	NA	NA	NA	NA	NA	NA	0.000199681	NA	NA	NA	NA	0.001	NA	NA	NA	NA	NA	NA	NA	NA	NA
57	17	28563597	28563597	A	G	224.81	1	762	0.00131	50353	0	1	1	upstream	SLC6A4	NA	NA	NA	upstream	ENSG00000108576	NA	NA	NA	NA	NA	17q11.2	NA	NA	NA	NA	NA	NA	NA	NA	NA	NA	NA	NA	NA	NA	NA	NA	NA	NA	NA	NA	NA	NA	NA
57	17	28563712	28563712	C	T	521.79	1	764	0.00131	45766	0	1	0	upstream	SLC6A4	NA	NA	NA	upstream	ENSG00000108576	NA	NA	NA	NA	NA	17q11.2	NA	NA	NA	NA	NA	NA	NA	NA	NA	NA	NA	NA	NA	NA	NA	NA	NA	NA	NA	NA	NA	NA	NA
58	13	84456840	84456840	G	C	5847.01	7	764	0.00916	70554	0	7	0	upstream	SLITRK1	NA	NA	NA	upstream	ENSG00000178235	NA	NA	NA	Score=655;Name=lod=612	NA	13q31.1	NA	NA	NA	NA	rs187804282	0.0014	0.0014	NA	0.00139776	0.005	NA	0.0014	0.0008	NA	0.0026	NA	0.0028	NA	NA	0.0028	NA	NA	NA
59	15	50542159	50542159	C	G	770935	347	764	0.454	74351	71	205	0	intronic	HDC	NA	NA	NA	intronic	ENSG00000140287	NA	NA	NA	NA	NA	15q21.2	NA	Name=MafK_(ab50322),MafF_(M8194),MafK_(SC-477)	NA	NA	rs854150	0.3	0.3	0.29	0.284345	0.3499	0.3145	0.3228	0.1952	0.2791	0.35	0.33	0.34	0.17	NA	0.35	NA	NA	NA
59	13	84456980	84456980	A	G	28877.3	20	764	0.026	58293	0	20	0	upstream	SLITRK1	NA	NA	NA	upstream	ENSG00000178235	NA	NA	NA	Score=655;Name=lod=612	NA	13q31.1	NA	NA	NA	NA	rs41548916	0.01	0.01	0.008	0.00858626	0.0169	NA	0.0072	0.0136	0.0031	0.02	NA	0.01	0.02	NA	0.02	NA	NA	NA
59	13	84457372	84457372	A	C	22121.9	17	764	0.022	65208	2	13	0	upstream	SLITRK1	NA	NA	NA	upstream	ENSG00000178235	NA	NA	NA	NA	NA	13q31.1	NA	NA	Name=7	NA	rs41551119	0.01	0.01	NA	0.0071885	0.0189	NA	0.0173	0.0015	0.0031	0.02	NA	0.02	NA	NA	0.02	NA	NA	NA
60	15	50533275	50533275	T	A	39374.8	18	764	0.024	81300	0	18	0	downstream	HDC	NA	NA	NA	downstream	ENSG00000140287	NA	NA	NA	NA	NA	15q21.2	NA	NA	Name=2	NA	rs73397279	0.07	0.07	0.084	0.0804712	0.0219	0.1151	0.0187	0.1861	0.0061	0.02	0.08	0.02	0.18	NA	0.18	NA	NA	NA
61	17	28549898	28549898	G	T	1458960	623	764	0.815	70691	255	113	0	UTR5	SLC6A4	NM_001045:c.-922C>A	NA	NA	UTR5	ENSG00000108576	ENST00000261707:c.-922C>A,ENST00000394821:c.-922C>A	NA	NA	NA	NA	17q11.2	NA	NA	Name=7	NA	rs6354	0.79	0.79	0.767	0.796326	0.7873	0.881	0.8602	0.6717	0.8415	0.78	0.87	0.84	0.66	NA	0.87	NA	NA	NA
62	13	84456735	84456735	T	C	406385	212	762	0.278	67144	37	138	1	upstream	SLITRK1	NA	NA	NA	upstream	ENSG00000178235	NA	NA	NA	Score=585;Name=lod=318	NA	13q31.1	NA	NA	NA	NA	rs9546538	0.3	0.3	0.294	0.330871	0.2634	0.3849	0.2853	0.3154	0.3978	0.27	0.4	0.25	0.28	NA	0.4	NA	NA	NA
63	13	84457645	84457645	G	A	1160.79	1	764	0.00131	94066	0	1	0	intergenic	SLITRK1,LINC00333	dist=1117;dist=257092	NA	NA	intergenic	ENSG00000178235,ENSG00000215037	dist=1117;dist=23791	NA	NA	NA	NA	13q31.1	NA	NA	NA	NA	NA	NA	NA	NA	NA	NA	NA	NA	NA	NA	NA	NA	NA	NA	NA	NA	NA	NA	NA
63	13	84457749	84457749	C	G	1309.81	1	762	0.00131	85543	0	1	1	intergenic	SLITRK1,LINC00333	dist=1221;dist=256988	NA	NA	intergenic	ENSG00000178235,ENSG00000215037	dist=1221;dist=23687	NA	NA	NA	NA	13q31.1	NA	NA	NA	NA	NA	NA	NA	NA	NA	NA	NA	NA	NA	NA	NA	NA	NA	NA	NA	NA	NA	NA	NA
63	13	84458092	84458092	T	C	152.81	1	764	0.00131	62685	0	1	0	intergenic	SLITRK1,LINC00333	dist=1564;dist=256645	NA	NA	intergenic	ENSG00000178235,ENSG00000215037	dist=1564;dist=23344	NA	NA	NA	NA	13q31.1	NA	NA	NA	NA	NA	NA	NA	NA	NA	NA	NA	NA	NA	NA	NA	NA	NA	NA	NA	NA	NA	NA	NA
63	17	28522771	28522771	T	C	1149.79	1	764	0.00131	74740	0	1	0	UTR3	SLC6A4	NM_001045:c.*2703A>G	NA	NA	UTR3	ENSG00000108576	ENST00000401766:c.*2703A>G	NA	NA	NA	NA	17q11.2	NA	NA	NA	NA	rs189106205	0.0005	0.0005	NA	0.000599042	NA	0.003	NA	NA	NA	NA	0.0017	NA	NA	NA	0.0017	NA	NA	NA
63	17	28523531	28523531	G	T	1397.79	1	764	0.00131	63834	0	1	0	UTR3	SLC6A4	NM_001045:c.*1943C>A	NA	NA	UTR3	ENSG00000108576	ENST00000401766:c.*1943C>A,ENST00000261707:c.*1943C>A	NA	NA	NA	NA	17q11.2	NA	NA	NA	NA	rs201077552	NA	NA	NA	NA	NA	NA	NA	NA	NA	NA	NA	NA	NA	NA	NA	NA	NA	NA
63	17	28524877	28524877	G	A	1176.79	1	764	0.00131	59046	0	1	0	UTR3	SLC6A4	NM_001045:c.*597C>T	NA	NA	UTR3	ENSG00000108576	ENST00000401766:c.*597C>T,ENST00000261707:c.*597C>T	NA	NA	NA	NA	17q11.2	NA	NA	NA	NA	rs185569563	0.0023	0.0023	NA	0.00179712	NA	NA	0.0101	NA	0.002	NA	NA	0.01	NA	NA	0.01	NA	NA	NA
63	17	28524910	28524910	A	G	210.79	1	764	0.00131	56067	0	1	0	UTR3	SLC6A4	NM_001045:c.*564T>C	NA	NA	UTR3	ENSG00000108576	ENST00000401766:c.*564T>C,ENST00000261707:c.*564T>C	NA	NA	NA	NA	17q11.2	NA	NA	NA	NA	rs199634962	NA	NA	NA	NA	NA	NA	NA	NA	NA	NA	NA	NA	NA	NA	NA	NA	NA	NA
63	17	28524936	28524936	T	C	420.81	1	762	0.00131	35947	0	1	1	UTR3	SLC6A4	NM_001045:c.*538A>G	NA	NA	UTR3	ENSG00000108576	ENST00000401766:c.*538A>G,ENST00000261707:c.*538A>G	NA	NA	NA	NA	17q11.2	NA	NA	NA	NA	rs56064062	0.0005	0.0005	NA	0.000199681	0.001	NA	NA	NA	NA	0.0013	NA	NA	NA	NA	0.0013	NA	NA	NA
63	6	38580716	38580716	C	T	3006.99	2	764	0.00262	83338	0	2	0	UTR5	BTBD9	NM_052893:c.-14846G>A	NA	NA	UTR5	ENSG00000183826	ENST00000498633:c.-14846G>A	NA	NA	NA	NA	6p21.2	NA	NA	NA	NA	rs192605517	0.0018	0.0018	NA	0.00119808	0.002	NA	0.0058	NA	NA	0.0013	NA	0.01	NA	NA	0.01	NA	NA	NA
63	13	84458487	84458487	C	G	10578	7	764	0.00916	63512	0	7	0	intergenic	SLITRK1,LINC00333	dist=1959;dist=256250	NA	NA	intergenic	ENSG00000178235,ENSG00000215037	dist=1959;dist=22949	NA	NA	NA	NA	13q31.1	NA	NA	Name=10	NA	rs186102172	0.0009	0.0009	NA	0.00139776	0.002	NA	0.0029	0.0008	0.002	0.0013	NA	0.0028	NA	NA	0.0028	NA	NA	NA
63	17	28524479	28524479	G	A	1531.81	1	762	0.00131	46787	0	1	1	UTR3	SLC6A4	NM_001045:c.*995C>T	NA	NA	UTR3	ENSG00000108576	ENST00000401766:c.*995C>T,ENST00000261707:c.*995C>T	NA	NA	NA	NA	17q11.2	NA	NA	NA	NA	rs55823902	0.02	0.02	0.023	0.0213658	0.002	NA	0.0014	0.0787	NA	0.0013	NA	0.0028	0.08	NA	0.08	NA	NA	NA
63	15	50537078	50537078	C	G	4749.17	4	764	0.00524	70082	0	4	0	intronic	HDC	NA	NA	NA	ncRNA_exonic	ENSG00000241175	NA	NA	NA	NA	NA	15q21.2	NA	NA	NA	NA	rs139265290	0.0009	0.0009	0	0.000599042	0.003	NA	NA	NA	NA	0.0026	NA	NA	NA	NA	0.0026	NA	NA	NA
63	13	84453529	84453529	C	T	1940.79	1	764	0.00131	90835	0	1	0	UTR3	SLITRK1	NM_052910:c.*23G>A	NA	NA	UTR3	ENSG00000178235	ENST00000377084:c.*23G>A	NA	NA	NA	NA	13q31.1	NA	NA	NA	NA	rs200497030	0.0005	0.0005	NA	0.000599042	0.003	NA	NA	NA	NA	0.0013	NA	NA	NA	0.0006	0.0017	NA	NA	NA
64	15	50536844	50536844	A	C	7971.35	6	764	0.00785	82117	0	6	0	intronic	HDC	NA	NA	NA	ncRNA_exonic	ENSG00000241175	NA	NA	NA	NA	NA	15q21.2	NA	NA	NA	NA	rs185691811	0.0041	0.0041	NA	0.00219649	0.0099	NA	NA	NA	0.001	0.01	NA	NA	NA	NA	0.01	NA	NA	NA
65	17	28522026	28522026	C	G	38485.7	21	764	0.027	67713	1	19	0	UTR3	SLC6A4	NM_001045:c.*3448G>C	NA	NA	UTR3	ENSG00000108576	ENST00000401766:c.*3448G>C	NA	NA	NA	NA	17q11.2	NA	NA	NA	NA	rs62068662	0.01	0.01	0.011	0.0107827	0.0258	0.002	0.0231	0.0008	0.0092	0.03	NA	0.02	NA	NA	0.03	NA	NA	NA
66	17	28546346	28546346	C	T	913019	598	764	0.783	53832	237	124	0	intronic	SLC6A4	NA	NA	NA	intronic	ENSG00000108576	NA	NA	NA	NA	NA	17q11.2	NA	Name=ZNF263	NA	NA	rs1872924	0.7	0.7	0.666	0.684704	0.7545	0.8859	0.8199	0.2958	0.8354	0.76	0.88	0.8	0.31	NA	0.88	NA	NA	NA
67	15	50536843	50536843	A	T	171068	100	764	0.131	58067	7	86	0	intronic	HDC	NA	NA	NA	ncRNA_exonic	ENSG00000241175	NA	NA	NA	NA	NA	15q21.2	NA	NA	NA	NA	rs55828351	0.06	0.06	0.044	0.0457268	0.1113	0.0228	0.0836	0.003	0.0327	0.11	0.02	0.08	0.002	NA	0.11	NA	NA	NA
68	6	38301181	38301181	T	C	4415.01	2	762	0.00263	67929	0	2	1	intronic	BTBD9	NA	NA	NA	intronic	ENSG00000183826	NA	NA	NA	NA	NA	6p21.2	NA	NA	NA	NA	rs139569431	0.0041	0.0041	0.003	0.00199681	NA	NA	0.0014	0.0068	NA	NA	NA	0.0028	0.02	NA	0.02	NA	NA	NA
68	15	50535624	50535624	A	G	2416.79	1	764	0.00131	93823	0	1	0	intronic	HDC	NA	NA	NA	intronic	ENSG00000140287	NA	NA	NA	NA	NA	15q21.2	NA	NA	NA	NA	rs376318361	NA	NA	NA	0.000599042	NA	0.001	NA	0.0015	NA	NA	NA	NA	NA	NA	NA	NA	NA	NA
68	15	50539187	50539187	C	T	223.81	1	762	0.00131	38212	0	1	1	intronic	HDC	NA	NA	NA	intronic	ENSG00000140287	NA	NA	NA	NA	NA	15q21.2	NA	NA	NA	NA	rs373516907	NA	NA	NA	NA	NA	NA	NA	NA	NA	NA	NA	NA	NA	NA	NA	NA	NA	NA
68	15	50539396	50539396	C	T	3381.99	3	762	0.00394	46892	0	3	1	intronic	HDC	NA	NA	NA	intronic	ENSG00000140287	NA	NA	NA	NA	NA	15q21.2	NA	NA	NA	NA	rs7165554	0.04	0.04	0.04	0.038738	NA	NA	0.0072	0.143	NA	NA	NA	0.01	0.15	NA	0.15	NA	NA	NA
68	15	50539562	50539562	G	A	380.82	1	760	0.00132	30553	0	1	2	intronic	HDC	NA	NA	NA	intronic	ENSG00000140287	NA	NA	NA	NA	NA	15q21.2	NA	NA	NA	NA	rs187351988	0.0014	0.0014	NA	0.00199681	NA	0.0099	NA	NA	NA	NA	0.01	NA	NA	NA	0.01	NA	NA	NA
68	15	50543919	50543919	C	T	215.94	2	762	0.00263	13794	0	2	1	intronic	HDC	NA	NA	NA	intronic	ENSG00000140287	NA	NA	NA	NA	NA	15q21.2	NA	NA	NA	NA	rs140051919	0.0046	0.0046	0.007	0.00958466	NA	0.0149	NA	0.0015	0.0317	NA	0.02	NA	NA	NA	0.02	NA	NA	NA
68	15	50545555	50545555	C	T	1382.81	1	762	0.00131	72895	0	1	1	intronic	HDC	NA	NA	NA	intronic	ENSG00000140287	NA	NA	NA	NA	NA	15q21.2	NA	NA	NA	NA	rs116781980	0.0027	0.0027	0.004	0.00519169	NA	NA	0.0014	0.0189	NA	NA	NA	NA	0.01	NA	0.022	NA	NA	NA
68	15	50547472	50547472	C	T	1957.79	1	764	0.00131	53865	0	1	0	intronic	HDC	NA	NA	NA	intronic	ENSG00000140287	NA	NA	NA	NA	NA	15q21.2	NA	NA	NA	NA	rs181763968	0.0005	0.0005	NA	0.000199681	NA	NA	0.0014	NA	NA	NA	NA	0.0028	NA	NA	0.0028	NA	NA	NA
68	15	50547888	50547888	G	A	901.79	1	764	0.00131	56469	0	1	0	intronic	HDC	NA	NA	NA	intronic	ENSG00000140287	NA	NA	NA	NA	NA	15q21.2	NA	NA	NA	NA	rs12437691	0.02	0.02	0.003	0.0197684	NA	NA	0.1383	0.0015	0.001	NA	NA	0.1	0.0041	NA	0.1	NA	NA	NA
68	15	50548168	50548168	A	G	2245.79	1	764	0.00131	84289	0	1	0	intronic	HDC	NA	NA	NA	intronic	ENSG00000140287	NA	NA	NA	NA	NA	15q21.2	NA	NA	NA	NA	rs74012303	0.04	0.04	0.045	0.0409345	NA	NA	0.0101	0.149	0.001	NA	NA	0.01	0.17	NA	0.17	NA	NA	NA
68	17	28543044	28543044	C	T	1900.81	1	762	0.00131	59881	0	1	1	intronic	SLC6A4	NA	NA	NA	intronic	ENSG00000108576	NA	NA	NA	NA	NA	17q11.2	NA	NA	NA	NA	rs35721756	0.0014	0.0014	0.003	0.00199681	NA	NA	NA	0.0076	NA	NA	NA	NA	0.01	NA	0.01	NA	NA	NA
68	15	50546511	50546511	G	A	177.79	1	764	0.00131	93624	0	1	0	intronic	HDC	NA	NA	NA	intronic	ENSG00000140287	NA	NA	NA	NA	NA	15q21.2	NA	NA	NA	NA	rs375351735	NA	NA	NA	NA	NA	NA	NA	NA	NA	NA	NA	NA	NA	1.66e-05	0.0001	NA	NA	NA
68	15	50535244	50535244	C	G	1196.19	1,1	760	1.316e-03,1.316e-03	47051	0	0	0	intronic	HDC	NA	NA	NA	intronic	ENSG00000140287	NA	NA	NA	NA	NA	15q21.2	NA	NA	NA	NA	rs369380521	NA	NA	NA	NA	NA	NA	NA	NA	NA	NA	NA	NA	NA	4.16e-05	0.0001	NA	NA	NA
68	15	50546716	50546716	G	A	1425.79	1	764	0.00131	71046	0	1	0	intronic	HDC	NA	NA	NA	intronic	ENSG00000140287	NA	NA	NA	NA	NA	15q21.2	NA	NA	NA	NA	rs200881674	0.0009	0.0009	NA	0.000399361	NA	NA	0.0029	NA	NA	NA	NA	0.01	NA	8.24e-05	0.01	NA	NA	NA
68	15	50536228	50536228	T	C	1084.01	2	764	0.00262	64774	0	2	0	intronic	HDC	NA	NA	NA	intronic	ENSG00000140287	NA	NA	NA	NA	NA	15q21.2	NA	NA	NA	NA	rs148214938	0.0027	0.0027	0.003	0.00219649	0.001	0.006	0.0014	NA	0.0031	0.0013	0.01	NA	NA	NA	0.01	NA	NA	NA
68	15	50538852	50538852	G	T	5521.99	2	764	0.00262	79403	0	2	0	intronic	HDC	NA	NA	NA	intronic	ENSG00000140287	NA	NA	NA	NA	NA	15q21.2	NA	NA	NA	NA	rs28709471	0.04	0.04	0.038	0.0413339	0.001	NA	0.0058	0.1528	NA	0.0013	NA	0.01	0.15	NA	0.15	NA	NA	NA
68	15	50553743	50553743	C	T	95.04	5	760	0.00658	3211	0	5	2	intronic	HDC	NA	NA	NA	intronic	ENSG00000140287	NA	NA	NA	NA	NA	15q21.2	NA	NA	NA	NA	rs188108352	0.0005	0.0005	NA	0.000199681	0.001	NA	NA	NA	NA	0.0013	NA	NA	NA	NA	0.0013	NA	NA	NA
68	17	28543033	28543033	T	G	1155.81	1	762	0.00131	59881	0	1	1	intronic	SLC6A4	NA	NA	NA	intronic	ENSG00000108576	NA	NA	NA	NA	NA	17q11.2	NA	NA	NA	NA	rs59070149	0.0005	0.0005	0.001	0.000199681	0.001	NA	NA	NA	NA	0.0013	NA	NA	NA	NA	0.0013	NA	NA	NA
68	15	50535628	50535628	C	T	2434.79	1	764	0.00131	93823	0	1	0	intronic	HDC	NA	NA	NA	intronic	ENSG00000140287	NA	NA	NA	NA	NA	15q21.2	NA	NA	NA	NA	rs16963493	0.03	0.03	0.028	0.0297524	0.002	0.1071	NA	0.0265	0.0041	0.0026	0.08	NA	0.02	NA	0.08	NA	NA	NA
68	15	50535711	50535711	A	G	1806.79	1	764	0.00131	69269	0	1	0	intronic	HDC	NA	NA	NA	intronic	ENSG00000140287	NA	NA	NA	NA	NA	15q21.2	NA	NA	NA	NA	rs138779882	0.0032	0.0032	0.003	0.00159744	0.002	0.006	NA	NA	NA	0.0026	0.01	NA	NA	NA	0.01	NA	NA	NA
68	15	50535736	50535736	G	A	3944.99	2	764	0.00262	83257	0	2	0	intronic	HDC	NA	NA	NA	intronic	ENSG00000140287	NA	NA	NA	NA	NA	15q21.2	NA	NA	NA	NA	rs192070128	0.0023	0.0023	NA	0.00279553	0.002	NA	0.0029	0.0068	0.001	0.0013	NA	NA	0.01	NA	0.011	NA	NA	NA
68	15	50535812	50535812	C	T	8287.95	3	764	0.00393	94403	0	3	0	intronic	HDC	NA	NA	NA	intronic	ENSG00000140287	NA	NA	NA	NA	NA	15q21.2	NA	NA	NA	NA	rs7163360	0.06	0.06	0.066	0.0617013	0.002	0.1071	0.0043	0.1467	0.002	0.0026	0.08	0.01	0.16	NA	0.16	NA	NA	NA
68	15	50536352	50536352	C	T	5729.97	3	764	0.00393	82157	0	3	0	intronic	HDC	NA	NA	NA	intronic	ENSG00000140287	NA	NA	NA	NA	NA	15q21.2	NA	NA	NA	NA	rs7164386	0.06	0.06	0.073	0.0680911	0.002	0.1071	0.0058	0.1702	0.002	0.01	0.08	0.01	0.17	NA	0.17	NA	NA	NA
68	15	50537182	50537182	C	T	5163.95	3	764	0.00393	87268	0	3	0	intronic	HDC	NA	NA	NA	intronic	ENSG00000140287	NA	NA	NA	NA	NA	15q21.2	NA	NA	NA	NA	rs2238294	0.06	0.06	0.07	0.0680911	0.002	0.1071	0.0058	0.1702	0.002	0.0026	0.08	0.01	0.17	NA	0.17	NA	NA	NA
68	15	50551931	50551931	G	A	2498.79	1	764	0.00131	77334	0	1	0	intronic	HDC	NA	NA	NA	intronic	ENSG00000140287	NA	NA	NA	NA	NA	15q21.2	NA	NA	NA	NA	rs141918360	0.0009	0.0009	0.001	0.000599042	0.002	NA	NA	0.0008	NA	0.0026	NA	NA	NA	NA	0.0026	NA	NA	NA
68	17	28544422	28544422	C	T	1379.79	1	764	0.00131	50036	0	1	0	intronic	SLC6A4	NA	NA	NA	intronic	ENSG00000108576	NA	NA	NA	NA	NA	17q11.2	NA	NA	NA	NA	rs56288628	0.03	0.03	0.036	0.0279553	0.002	NA	0.0029	0.1029	NA	0.0013	NA	0.01	0.11	NA	0.11	NA	NA	NA
68	17	28547361	28547361	C	T	1501.79	1	764	0.00131	41981	0	1	0	intronic	SLC6A4	NA	NA	NA	intronic	ENSG00000108576	NA	NA	NA	NA	NA	17q11.2	NA	NA	NA	NA	rs56408900	0.03	0.03	0.04	0.0303514	0.002	0.003	0.0058	0.1074	0.001	0.0013	0.0017	0.01	0.12	NA	0.12	NA	NA	NA
68	17	28548183	28548183	C	T	3169.99	2	764	0.00262	51473	0	2	0	intronic	SLC6A4	NA	NA	NA	intronic	ENSG00000108576	NA	NA	NA	NA	NA	17q11.2	NA	NA	NA	NA	rs192084663	0.0032	0.0032	NA	0.00239617	0.002	NA	0.0029	0.0061	NA	0.0013	NA	NA	0.01	NA	0.01	NA	NA	NA
68	15	50558221	50558221	C	T	1426.79	1	764	0.00131	44378	0	1	0	upstream	HDC	NA	NA	NA	UTR5	ENSG00000140287	ENST00000267845:c.-401G>A	NA	NA	NA	NA	15q21.2	NA	NA	NA	NA	rs71469688	0.0009	0.0009	0.001	0.000399361	0.002	NA	NA	NA	NA	0.0026	NA	NA	NA	NA	0.0026	NA	NA	NA
68	15	50545970	50545970	A	G	3780.99	3	762	0.00394	51011	0	3	1	intronic	HDC	NA	NA	NA	intronic	ENSG00000140287	NA	NA	NA	NA	NA	15q21.2	NA	NA	NA	NA	rs73399203	0.03	0.03	0.025	0.0273562	0.003	0.1111	NA	0.0136	0.0041	0.004	0.08	NA	0.01	NA	0.08	NA	NA	NA
68	15	50549204	50549204	G	A	3225.28	3	764	0.00393	72288	0	3	0	intronic	HDC	NA	NA	NA	intronic	ENSG00000140287	NA	NA	NA	NA	NA	15q21.2	NA	NA	NA	NA	rs79647060	0.01	0.01	0.008	0.00559105	0.003	NA	NA	0.0182	0.001	0.01	NA	NA	0.02	NA	0.02	NA	NA	NA
68	15	50557331	50557331	T	G	1110.81	1	762	0.00131	36055	0	1	1	intronic	HDC	NA	NA	NA	intronic	ENSG00000140287	NA	NA	NA	NA	NA	15q21.2	NA	NA	NA	NA	rs74637151	0.0009	0.0009	0.001	0.000998403	0.003	NA	NA	0.0015	NA	0.0026	NA	NA	NA	NA	0.0026	NA	NA	NA
68	17	28544408	28544408	G	A	5202.17	4	764	0.00524	50036	0	4	0	intronic	SLC6A4	NA	NA	NA	intronic	ENSG00000108576	NA	NA	NA	NA	NA	17q11.2	NA	NA	NA	NA	rs56165511	0.0018	0.0018	0.002	0.000798722	0.003	NA	NA	0.0008	NA	0.004	NA	NA	0.002	NA	0.011	NA	NA	NA
68	17	28537689	28537689	C	T	721.81	1	764	0.00131	44151	0	1	0	intronic	SLC6A4	NA	NA	NA	intronic	ENSG00000108576	NA	NA	NA	NA	NA	17q11.2	NA	NA	NA	NA	rs55853824	0.01	0.01	0.011	0.0103834	0.001	NA	0.0029	0.0371	NA	0.0013	NA	NA	0.04	0.0021	0.04	NA	NA	NA
68	17	28536293	28536293	C	G	2394.01	2	762	0.00263	59895	0	2	1	intronic	SLC6A4	NA	NA	NA	intronic	ENSG00000108576	NA	NA	NA	NA	NA	17q11.2	NA	NA	NA	NA	rs34876533	0.0037	0.0037	0.002	0.00379393	0.001	NA	0.0029	0.0121	NA	0.0013	NA	NA	0.01	0.0013	0.01	NA	NA	NA
68	6	38301193	38301193	T	C	3865.01	2	762	0.00263	67795	0	2	1	intronic	BTBD9	NA	NA	NA	intronic	ENSG00000183826	NA	NA	NA	NA	NA	6p21.2	NA	NA	NA	NA	rs113097809	NA	NA	NA	0.000998403	0.004	NA	NA	NA	0.001	NA	NA	NA	NA	NA	NA	NA	NA	NA
68	15	50541851	50541851	G	A	10153.4	5	764	0.00655	73505	0	5	0	intronic	HDC	NA	NA	NA	intronic	ENSG00000140287	NA	NA	NA	NA	NA	15q21.2	NA	NA	NA	NA	rs112837582	0.0009	0.0009	0.001	0.00179712	0.004	NA	0.0029	0.0008	0.002	NA	NA	0.0028	0.002	NA	0.0028	NA	NA	NA
68	15	50542370	50542370	A	G	922.81	1	764	0.00131	82129	0	1	0	intronic	HDC	NA	NA	NA	intronic	ENSG00000140287	NA	NA	NA	NA	NA	15q21.2	NA	NA	NA	NA	rs187102381	0.0009	0.0009	NA	0.00159744	0.004	NA	0.0029	NA	0.002	0.0013	NA	0.0028	NA	NA	0.0028	NA	NA	NA
68	15	50545246	50545246	C	T	5087.95	3	764	0.00393	58169	0	3	0	intronic	HDC	NA	NA	NA	intronic	ENSG00000140287	NA	NA	NA	NA	NA	15q21.2	NA	NA	NA	NA	rs77573096	0.04	0.04	0.054	0.0393371	0.004	NA	0.0144	0.1369	0.002	0.0026	NA	0.01	0.15	NA	0.15	NA	NA	NA
68	15	50536812	50536812	T	C	7687.01	7	764	0.00916	81661	0	7	0	intronic	HDC	NA	NA	NA	intronic	ENSG00000140287	NA	NA	NA	NA	NA	15q21.2	NA	NA	NA	NA	rs141069706	0.0023	0.0023	0.002	0.00379393	0.005	NA	0.0014	0.0008	0.0123	0.01	NA	NA	0.002	NA	0.022	NA	NA	NA
69	15	50536152	50536152	C	T	12445.4	8	762	0.01	62775	0	8	1	intronic	HDC	NA	NA	NA	intronic	ENSG00000140287	NA	NA	NA	NA	NA	15q21.2	NA	NA	NA	NA	rs79973066	0.0046	0.0046	0.006	0.00199681	0.008	NA	0.0029	NA	NA	0.01	NA	0.0028	NA	NA	0.01	NA	NA	NA
69	15	50539460	50539460	A	C	15922	11	762	0.014	50754	1	9	1	intronic	HDC	NA	NA	NA	intronic	ENSG00000140287	NA	NA	NA	NA	NA	15q21.2	NA	NA	NA	NA	rs112860839	0.0032	0.0032	NA	0.00479233	0.0089	NA	0.0029	NA	0.0133	0.01	NA	NA	NA	NA	0.01	NA	NA	NA
69	6	38301178	38301178	T	C	7664.42	5	762	0.00656	68156	0	5	1	intronic	BTBD9	NA	NA	NA	intronic	ENSG00000183826	NA	NA	NA	NA	NA	6p21.2	NA	NA	NA	NA	rs714930	0.15	0.15	0.139	0.16853	0.0099	0.3909	0.1124	0.1407	0.18	0.01	0.4	0.09	0.12	NA	0.4	NA	NA	NA
69	15	50558197	50558197	T	C	4398.35	6	764	0.00785	69374	0	6	0	upstream	HDC	NA	NA	NA	UTR5	ENSG00000140287	ENST00000267845:c.-377A>G	NA	NA	NA	NA	15q21.2	NA	NA	NA	NA	rs35047996	0.0037	0.0037	0.005	0.00279553	0.0099	NA	0.0058	NA	NA	0.01	NA	0.01	NA	NA	0.01	NA	NA	NA
69	17	28542776	28542776	C	G	2376.99	2	764	0.00262	51122	0	2	0	intronic	SLC6A4	NA	NA	NA	intronic	ENSG00000108576	NA	NA	NA	NA	NA	17q11.2	NA	NA	NA	NA	rs34083002	0.02	0.02	0.02	0.0215655	0.002	NA	0.0058	0.0772	NA	0.0013	NA	NA	0.07	0.0069	0.07	NA	NA	NA
69	17	28538475	28538475	G	A	2999.01	2	762	0.00263	66366	0	2	1	intronic	SLC6A4	NA	NA	NA	intronic	ENSG00000108576	NA	NA	NA	NA	NA	17q11.2	NA	NA	NA	NA	rs28914830	0.02	0.02	0.021	0.0267572	0.002	NA	0.0058	0.0968	NA	0.0013	NA	0.0028	0.11	0.0081	0.11	NA	NA	NA
69	17	28530390	28530390	C	T	9970.21	4	762	0.00525	90908	0	4	1	intronic	SLC6A4	NA	NA	NA	intronic	ENSG00000108576	NA	NA	NA	NA	NA	17q11.2	NA	NA	NA	NA	rs149889394	0.0009	0.0009	NA	0.00179712	0.005	NA	0.0043	NA	0.001	0.0026	NA	NA	NA	0.0036	0.0036	NA	NA	NA
69	15	50542669	50542669	T	C	19334.9	11	764	0.014	68830	0	11	0	intronic	HDC	NA	NA	NA	intronic	ENSG00000140287	NA	NA	NA	NA	NA	15q21.2	NA	NA	NA	NA	rs78147269	0.01	0.01	0.006	0.00519169	0.0149	NA	0.0086	0.0008	0.0041	0.02	NA	0.01	0.002	NA	0.02	NA	NA	NA
70	15	50549173	50549173	A	G	23223.3	13	764	0.017	72494	0	13	0	intronic	HDC	NA	NA	NA	intronic	ENSG00000140287	NA	NA	NA	NA	NA	15q21.2	NA	NA	NA	NA	rs116924876	0.01	0.01	0.004	0.00459265	0.0159	NA	0.0101	NA	NA	0.01	NA	0.01	NA	NA	0.01	NA	NA	NA
70	15	50539468	50539468	A	G	18653.2	15	762	0.02	50747	0	15	1	intronic	HDC	NA	NA	NA	intronic	ENSG00000140287	NA	NA	NA	NA	NA	15q21.2	NA	NA	NA	NA	rs2081629	0.07	0.07	0.068	0.0796725	0.0199	NA	0.0259	0.27	0.0041	0.02	NA	0.02	0.25	NA	0.25	NA	NA	NA
70	15	50544545	50544545	C	T	23609.4	16	764	0.021	58500	0	16	0	intronic	HDC	NA	NA	NA	intronic	ENSG00000140287	NA	NA	NA	NA	NA	15q21.2	NA	NA	NA	NA	rs80275773	0.02	0.02	0.015	0.024361	0.0209	NA	0.0173	0.0643	0.0041	0.02	NA	0.02	0.04	NA	0.04	NA	NA	NA
70	15	50548054	50548054	A	G	32961.2	17	762	0.022	71631	0	17	1	intronic	HDC	NA	NA	NA	intronic	ENSG00000140287	NA	NA	NA	NA	NA	15q21.2	NA	NA	NA	NA	rs16963517	0.02	0.02	0.021	0.0249601	0.0209	NA	0.0159	0.0673	0.0041	0.02	NA	0.02	0.04	NA	0.04	NA	NA	NA
70	15	50537549	50537549	C	T	38745.8	18	764	0.024	86498	0	18	0	intronic	HDC	NA	NA	NA	intronic	ENSG00000140287	NA	NA	NA	NA	NA	15q21.2	NA	NA	NA	NA	rs58421641	0.07	0.07	0.073	0.0780751	0.0219	0.1071	0.0173	0.1838	0.0061	0.02	0.08	0.02	0.18	NA	0.18	NA	NA	NA
70	15	50549096	50549096	A	C	19386.1	19	762	0.025	42993	0	19	1	intronic	HDC	NA	NA	NA	intronic	ENSG00000140287	NA	NA	NA	NA	NA	15q21.2	NA	NA	NA	NA	rs117554206	0.01	0.01	0.006	0.00798722	0.0249	NA	0.0187	NA	0.002	0.02	NA	0.02	NA	NA	0.022	NA	NA	NA
71	15	50542705	50542705	C	T	14051	14	764	0.018	48928	0	14	0	intronic	HDC	NA	NA	NA	intronic	ENSG00000140287	NA	NA	NA	NA	NA	15q21.2	NA	NA	NA	NA	rs117849339	0.01	0.01	0.012	0.0061901	0.0258	NA	NA	0.0008	0.0041	0.03	NA	NA	0.002	NA	0.03	NA	NA	NA
71	17	28542546	28542546	G	A	33525.2	20	764	0.026	61938	0	20	0	intronic	SLC6A4	NA	NA	NA	intronic	ENSG00000108576	NA	NA	NA	NA	NA	17q11.2	NA	NA	NA	NA	rs28914829	0.01	0.01	0.009	0.00758786	0.0258	0.001	0.0086	0.0015	0.0031	0.03	NA	0.01	0.002	NA	0.03	NA	NA	NA
72	15	50543891	50543891	C	T	1510.29	32	762	0.042	7177	1	30	1	intronic	HDC	NA	NA	NA	intronic	ENSG00000140287	NA	NA	NA	NA	NA	15q21.2	NA	NA	NA	NA	rs28564355	0.06	0.06	0.049	0.0824681	0.0417	0.0804	0.0951	0.0643	0.1421	0.04	0.07	0.09	0.07	NA	0.09	NA	NA	NA
73	17	28564327	28564327	G	A	130.26	10	10	1	5	5	0	377	intergenic	SLC6A4,BLMH	dist=1341;dist=10886	NA	NA	intergenic	ENSG00000108576,ENSG00000266120	dist=1307;dist=1432	NA	NA	Score=444;Name=lod=85	NA	17q11.2	NA	NA	NA	NA	rs77638792	0.23	0.23	NA	0.466653	0.4006	0.7808	0.4308	0.208	0.5859	0.21	0.28	0.31	0.16	NA	0.31	NA	NA	NA
74	15	50557159	50557159	G	A	171843	100	762	0.131	65271	7	86	1	intronic	HDC	NA	NA	NA	intronic	ENSG00000140287	NA	NA	NA	NA	NA	15q21.2	NA	NA	NA	NA	rs17740669	0.05	0.05	0.043	0.0423323	0.0974	0.0198	0.0865	0.0053	0.0276	0.1	0.02	0.08	0.01	NA	0.1	NA	NA	NA
74	15	50539561	50539561	C	T	33696.1	96	760	0.126	30553	6	84	2	intronic	HDC	NA	NA	NA	intronic	ENSG00000140287	NA	NA	NA	NA	NA	15q21.2	NA	NA	NA	NA	rs72737086	0.06	0.06	0.044	0.0435304	0.1034	0.0208	0.0821	0.003	0.0327	0.1	0.03	0.08	0.0041	NA	0.1	NA	NA	NA
75	15	50556997	50556997	C	G	266659	116	762	0.152	80329	8	100	1	intronic	HDC	NA	NA	NA	intronic	ENSG00000140287	NA	NA	NA	NA	NA	15q21.2	NA	NA	NA	NA	rs11856059	0.06	0.06	0.055	0.0501198	0.1163	0.0198	0.0994	0.0106	0.0317	0.11	0.02	0.09	0.01	NA	0.11	NA	NA	NA
76	15	50537965	50537965	G	A	233872	106	762	0.139	73893	10	86	1	intronic	HDC	NA	NA	NA	intronic	ENSG00000140287	NA	NA	NA	NA	NA	15q21.2	NA	NA	NA	NA	rs62020328	0.09	0.09	0.067	0.0804712	0.1789	0.002	0.1239	0.0166	0.1155	0.17	0.0017	0.17	0.02	NA	0.17	NA	NA	NA
77	15	50551930	50551930	C	T	292234	137	764	0.179	77334	16	105	0	intronic	HDC	NA	NA	NA	intronic	ENSG00000140287	NA	NA	NA	NA	NA	15q21.2	NA	NA	NA	NA	rs1894236	0.16	0.16	0.131	0.163738	0.2157	0.0794	0.2205	0.1014	0.2413	0.2	0.07	0.25	0.12	NA	0.25	NA	NA	NA
77	15	50550900	50550900	C	T	169618	137	762	0.18	46755	16	105	1	intronic	HDC	NA	NA	NA	intronic	ENSG00000140287	NA	NA	NA	NA	NA	15q21.2	NA	NA	NA	NA	rs8029889	0.16	0.16	0.129	0.164337	0.2167	0.0813	0.2205	0.1014	0.2413	0.2	0.07	0.25	0.12	NA	0.25	NA	NA	NA
77	15	50545159	50545159	T	A	162589	139	760	0.183	44571	16	107	2	intronic	HDC	NA	NA	NA	intronic	ENSG00000140287	NA	NA	NA	NA	NA	15q21.2	NA	NA	NA	NA	rs2070596	0.16	0.16	0.133	0.166733	0.2187	0.0794	0.2233	0.1067	0.2444	0.2	0.08	0.26	0.12	NA	0.26	NA	NA	NA
78	15	50542719	50542719	A	G	315229	246	764	0.322	48927	30	186	0	intronic	HDC	NA	NA	NA	intronic	ENSG00000140287	NA	NA	NA	NA	NA	15q21.2	NA	NA	NA	NA	rs854151	0.25	0.25	0.214	0.245208	0.2525	0.3065	0.2363	0.1876	0.2587	0.25	0.33	0.24	0.17	NA	0.33	NA	NA	NA
79	15	50555236	50555236	A	G	518059	248	764	0.325	68170	33	182	0	intronic	HDC	NA	NA	NA	intronic	ENSG00000140287	NA	NA	NA	NA	NA	15q21.2	NA	NA	NA	NA	rs854159	0.16	0.16	0.109	0.166134	0.2555	0.0804	0.1873	0.0991	0.2382	0.25	0.09	0.2	0.06	NA	0.25	NA	NA	NA
80	13	84450381	84450381	G	T	923.81	1	762	0.00131	40172	0	1	1	downstream	SLITRK1	NA	NA	NA	downstream	ENSG00000178235	NA	NA	NA	NA	NA	13q31.1	NA	NA	NA	NA	rs114349750	0.01	0.01	0.004	0.00878594	0.001	NA	0.0058	0.0295	NA	NA	NA	NA	0.02	NA	0.02	NA	NA	NA
80	15	50533530	50533530	C	T	1829.79	1	764	0.00131	64685	0	1	0	downstream	HDC	NA	NA	NA	downstream	ENSG00000140287	NA	NA	NA	NA	NA	15q21.2	NA	NA	NA	NA	rs191055135	0.0005	0.0005	NA	0.000199681	0.001	NA	NA	NA	NA	0.0013	NA	NA	NA	NA	0.0013	NA	NA	NA
80	15	50558676	50558676	T	A	1984.8	1	764	0.00131	68384	0	1	0	upstream	HDC	NA	NA	NA	upstream	ENSG00000140287	NA	NA	NA	NA	NA	15q21.2	NA	NA	NA	NA	rs182690738	0.0005	0.0005	NA	0.000199681	0.001	NA	NA	NA	NA	0.0013	NA	NA	NA	NA	0.0013	NA	NA	NA
81	13	84450418	84450418	A	C	872.81	1	762	0.00131	40173	0	1	1	downstream	SLITRK1	NA	NA	NA	downstream	ENSG00000178235	NA	NA	NA	NA	NA	13q31.1	NA	NA	NA	NA	rs115374334	0.01	0.01	0.006	0.00599042	0.002	NA	NA	0.0212	NA	0.0013	NA	NA	0.02	NA	0.02	NA	NA	NA
81	17	28563562	28563562	T	C	1523.01	2	762	0.00263	50353	0	2	1	upstream	SLC6A4	NA	NA	NA	upstream	ENSG00000108576	NA	NA	NA	NA	NA	17q11.2	NA	NA	NA	NA	rs956304	0.02	0.02	0.012	0.0155751	0.007	0.0347	0.0504	NA	0.001	0.01	0.02	0.04	0.002	NA	0.04	NA	NA	NA
82	15	50533610	50533610	T	C	26701.8	18	764	0.024	46641	0	18	0	downstream	HDC	NA	NA	NA	downstream	ENSG00000140287	NA	NA	NA	NA	NA	15q21.2	NA	NA	NA	NA	rs73397282	0.07	0.07	0.086	0.0792732	0.0219	0.1151	0.0187	0.1815	0.0061	0.02	0.08	0.02	0.18	NA	0.18	NA	NA	NA
83	15	50545162	50545162	G	T	335600	273	760	0.359	44571	52	169	2	intronic	HDC	NA	NA	NA	intronic	ENSG00000140287	NA	NA	NA	NA	NA	15q21.2	NA	NA	NA	NA	rs2070595	0.34	0.34	0.315	0.35004	0.3698	0.1002	0.3818	0.5643	0.2751	0.35	0.09	0.42	0.54	NA	0.54	NA	NA	NA
84	17	28563499	28563499	T	A	24238.2	33	758	0.044	34560	0	33	3	upstream	SLC6A4	NA	NA	NA	upstream	ENSG00000108576	NA	NA	NA	NA	NA	17q11.2	NA	NA	NA	NA	rs2020932	0.13	0.13	0.078	0.147764	0.0437	0.0377	0.0461	0.3986	0.1012	0.04	0.05	0.06	0.4	NA	0.4	NA	NA	NA
85	17	28538532	28538532	C	T	621563	348	762	0.457	66366	88	172	1	intronic	SLC6A4	NA	NA	NA	intronic	ENSG00000108576	NA	NA	NA	NA	NA	17q11.2	NA	NA	NA	NA	rs140701	0.51	0.51	0.506	0.498203	0.4095	0.8185	0.5303	0.2958	0.5102	0.41	0.82	0.49	0.33	NA	0.82	NA	NA	NA
86	17	28521136	28521136	A	G	69860.3	71	762	0.093	34604	1	69	1	downstream	SLC6A4	NA	NA	NA	downstream	ENSG00000108576	NA	NA	NA	NA	NA	17q11.2	NA	NA	NA	NA	rs79907227	0.04	0.04	0.033	0.0305511	0.0865	NA	0.0562	0.003	0.0235	0.08	NA	0.06	0.0041	NA	0.08	NA	NA	NA
87	15	50557738	50557738	G	A	392290	246	764	0.322	58857	33	180	0	intronic	HDC	NA	NA	NA	intronic	ENSG00000140287	NA	NA	NA	NA	NA	15q21.2	NA	NA	NA	NA	rs854163	0.17	0.17	0.142	0.18111	0.2535	0.0813	0.1888	0.1581	0.2352	0.25	0.09	0.2	0.12	NA	0.25	NA	NA	NA
88	15	50558793	50558793	T	C	86366.1	118	764	0.154	22937	12	94	0	upstream	HDC	NA	NA	NA	upstream	ENSG00000140287	NA	NA	NA	NA	NA	15q21.2	NA	NA	NA	NA	rs66871053	0.14	0.14	0.128	0.133187	0.1839	0.1151	0.134	0.1127	0.1268	0.17	0.08	0.18	0.13	NA	0.2	NA	NA	NA
89	6	38301169	38301169	T	C	1165950	455	762	0.597	90190	136	183	1	intronic	BTBD9	NA	NA	NA	intronic	ENSG00000183826	NA	NA	NA	NA	NA	6p21.2	NA	NA	NA	NA	rs228180	0.78	0.78	0.788	0.822883	0.5755	0.9554	0.7248	0.966	0.817	0.56	0.95	0.7	0.97	NA	0.97	NA	NA	NA
90	15	50555710	50555710	T	C	471635	509	764	0.666	33853	165	179	0	intronic	HDC	NA	NA	NA	intronic	ENSG00000140287	NA	NA	NA	NA	NA	15q21.2	NA	NA	NA	NA	rs854160	0.51	0.51	0.469	0.528155	0.5954	0.3631	0.5317	0.5998	0.5297	0.57	0.34	0.59	0.57	NA	0.59	NA	NA	NA
91	13	84457810	84457810	C	T	2042.99	3	762	0.00394	78406	0	3	1	intergenic	SLITRK1,LINC00333	dist=1282;dist=256927	NA	NA	intergenic	ENSG00000178235,ENSG00000215037	dist=1282;dist=23626	NA	NA	NA	NA	13q31.1	NA	NA	NA	NA	rs369292050	NA	NA	NA	0.000599042	NA	NA	NA	NA	0.0031	NA	NA	NA	NA	NA	NA	NA	NA	NA
91	13	84458346	84458346	T	G	2067.79	1	764	0.00131	87877	0	1	0	intergenic	SLITRK1,LINC00333	dist=1818;dist=256391	NA	NA	intergenic	ENSG00000178235,ENSG00000215037	dist=1818;dist=23090	NA	NA	NA	NA	13q31.1	NA	NA	NA	NA	rs182285035	0.0009	0.0009	NA	0.000399361	NA	0.002	NA	NA	NA	NA	0.0035	NA	NA	NA	0.0035	NA	NA	NA
91	13	84458038	84458038	G	A	5824.17	4	764	0.00524	67537	0	4	0	intergenic	SLITRK1,LINC00333	dist=1510;dist=256699	NA	NA	intergenic	ENSG00000178235,ENSG00000215037	dist=1510;dist=23398	NA	NA	NA	NA	13q31.1	NA	NA	NA	NA	rs184755855	0.0009	0.0009	NA	0.000399361	0.002	NA	NA	NA	NA	0.0026	NA	NA	NA	NA	0.0026	NA	NA	NA
91	13	84458566	84458566	A	T	1205.79	1	764	0.00131	61832	0	1	0	intergenic	SLITRK1,LINC00333	dist=2038;dist=256171	NA	NA	intergenic	ENSG00000178235,ENSG00000215037	dist=2038;dist=22870	NA	NA	NA	NA	13q31.1	NA	NA	NA	NA	rs138616360	0.01	0.01	0.005	0.00698882	0.002	NA	NA	0.025	NA	0.0013	NA	NA	0.03	NA	0.03	NA	NA	NA
92	17	28547335	28547335	T	C	1319040	625	764	0.818	66410	256	113	0	intronic	SLC6A4	NA	NA	NA	intronic	ENSG00000108576	NA	NA	NA	NA	NA	17q11.2	NA	NA	NA	NA	rs11080122	0.82	0.82	0.816	0.823882	0.7903	0.9008	0.8602	0.7564	0.8446	0.79	0.89	0.85	0.76	NA	0.89	NA	NA	NA
93	13	84458076	84458076	A	T	240961	146	764	0.191	62669	13	120	0	intergenic	SLITRK1,LINC00333	dist=1548;dist=256661	NA	NA	intergenic	ENSG00000178235,ENSG00000215037	dist=1548;dist=23360	NA	NA	NA	NA	13q31.1	NA	NA	NA	NA	rs9531521	0.18	0.18	0.167	0.192292	0.174	0.3155	0.1383	0.0204	0.3548	0.18	0.33	0.15	0.03	NA	0.33	NA	NA	NA
94	15	50540897	50540897	T	A	1693940	747	764	0.978	76597	365	17	0	intronic	HDC	NA	NA	NA	intronic	ENSG00000140287	NA	NA	NA	NA	NA	15q21.2	NA	NA	NA	NA	rs552379	0.97	0.97	0.969	0.961462	0.9751	1	0.9611	0.8949	0.998	0.98	1	0.96	0.92	NA	1	NA	NA	NA
95	15	50533195	50533195	A	G	855163	563	762	0.739	55150	201	161	1	downstream	HDC	NA	NA	NA	downstream	ENSG00000140287	NA	NA	NA	NA	NA	15q21.2	NA	NA	NA	NA	rs854149	0.67	0.67	0.655	0.672724	0.6948	0.6409	0.6326	0.6838	0.6963	0.69	0.63	0.68	0.69	NA	0.69	NA	NA	NA
[truncated: 31 more columns]

## Sheet: Table S3
Table S3: Prioritized variants from VAAST using recessive and dominant model of inheritance. Red colour indicates variant confimed by Sanger sequencing
				RECESSIVE MODEL
Chr	Start	Ref	Alt	QUAL	hom	het	mis	vaast.score	snp138	Function	Gene
chr17	28548764	C	A	389.02	0	372	10	3157.51	NA	synonymous	SLC6A4
chr17	28546461	C	T	664.16	0	381	1	18.55	NA	intronic	SLC6A4
chr17	28548434	T	A	1136.29	0	381	1	15.81	NA	intronic	SLC6A4
chr15	50551822	A	G	1522.79	0	381	1	1212.65	NA	intronic	HDC
chr15	50545916	T	C	479.62	0	381	1	1212.65	NA	intronic	HDC
chr13	84451821	C	G	102.48	0	278	104	836.66	NA	UTR3	SLITRK1
chr13	84451826	A	G	91.23	0	257	125	765.21	NA	UTR3	SLITRK1
chr13	84451510	A	T	2438.68	28	136	218	167.49	rs1046202	UTR3	SLITRK1
chr13	84454497	T	C	97.9	0	7	375	7.93	NA	synonymous	SLITRK1
chr13	84454297	A	G	262.01	0	1	381	7.89	NA	nonsynonymous	SLITRK1
chr13	84454751	G	A	3939.01	0	1	381	3.83	rs146746846	nonsynonymous	SLITRK1
chr13	84455182	T	G	60.51	0	2	380	2.28	NA	nonsynonymous	SLITRK1
chr13	84454670	T	C	37.01	0	1	381	1.62	NA	nonsynonymous	SLITRK1
				DOMINANT
Chr	Start	Ref	Alt	QUAL	Hom	het	mis	vaast.score	snp135	Function	Gene
chr15	50545916	T	C	479.62	0	381	1	1212.65	NA	intronic	HDC
chr17	28548764	C	A	389.02	0	372	10	1175.92	NA	synonymous	SLC6A4
chr17	28546461	C	T	664.16	0	381	1	18.55	NA	intronic	SLC6A4
chr13	84451821	C	G	102.48	0	278	104	836.66	NA	UTR3	SLITRK1
chr13	84451510	A	T	2438.68	28	136	218	93.87	rs1046202	UTR3	SLITRK1
chr13	84451826	A	G	91.23	0	257	125	18.91	NA	UTR3	SLITRK1
chr13	84454297	A	G	262.01	0	1	381	3.16	NA	nonsynonymous	SLITRK1

## Sheet: Table S4
Table S4: rs150504822 (SLITRK1) LD proxy snps from LDLink web tool
RS_Number	Coord	Alleles	MAF	Distance	Dprime	R2	Correlated_Alleles	RegulomeDB	Function
rs150504822	chr13:84454391	(T/A)	0.0024	0	1	1	T=T,A=A	5	missense
.	chr13:84703475	(C/A)	0.0024	249084	1	1	T=C,A=A	.	.
.	chr13:84748102	(G/T)	0.0024	293711	1	1	T=G,A=T	.	.
rs146244351	chr13:83991821	(G/A)	0.0024	-462570	1	1	T=G,A=A	6	NA
rs149811325	chr13:84588548	(A/G)	0.0049	134157	1	0.4988	T=A,A=G	5	NA
rs138258730	chr13:84659526	(C/T)	0.0073	205135	1	0.3317	T=C,A=T	7	NA
rs144105730	chr13:84836834	(G/A)	0.0267	382443	1	0.0887	= , =	6	NA
rs80073948	chr13:84912355	(C/T)	0.0316	457964	1	0.0747	= , =	7	NA
rs150401638	chr13:84149307	(G/A)	0.0437	-305084	1	0.0533	= , =	5	NA
rs117259205	chr13:84655801	(T/C)	0.0558	201410	1	0.0412	= , =	7	NA
rs73234459	chr13:84029210	(T/A)	0.0607	-425181	1	0.0377	= , =	6	NA
rs61961349	chr13:84753090	(A/G)	0.0655	298699	1	0.0347	= , =	7	NA
rs72636312	chr13:84326980	(C/G)	0.0971	-127411	1	0.0226	= , =	7	NA
rs78398720	chr13:84133082	(T/C)	0.1068	-321309	1	0.0203	= , =	6	NA
rs4581597	chr13:84076496	(G/A)	0.1165	-377895	1	0.0185	= , =	6	NA
rs67733373	chr13:84076158	(T/-)	0.1189	-378233	1	0.018	= , =	.	NA
rs35794303	chr13:84128781	(T/A)	0.1456	-325610	1	0.0143	= , =	5	NA
rs34443899	chr13:84122697	(T/C)	0.1456	-331694	1	0.0143	= , =	6	NA
rs12867665	chr13:84107823	(C/A)	0.1456	-346568	1	0.0143	= , =	7	NA
rs34739012	chr13:84106280	(T/G)	0.1456	-348111	1	0.0143	= , =	7	NA
rs996533	chr13:84089421	(A/G)	0.1456	-364970	1	0.0143	= , =	5	NA
rs4393446	chr13:84087519	(A/G)	0.1456	-366872	1	0.0143	= , =	7	NA
rs6563353	chr13:84130232	(C/T)	0.1481	-324159	1	0.014	= , =	6	NA
rs73252429	chr13:84129885	(C/T)	0.1481	-324506	1	0.014	= , =	7	NA
rs9546445	chr13:84128815	(T/G)	0.1481	-325576	1	0.014	= , =	5	NA
rs35261434	chr13:84096609	(T/G)	0.1481	-357782	1	0.014	= , =	6	NA
rs12864704	chr13:84085938	(T/C)	0.1481	-368453	1	0.014	= , =	6	NA
rs9593793	chr13:84071903	(T/A)	0.1481	-382488	1	0.014	= , =	6	NA
rs34073438	chr13:84131396	(G/A)	0.1505	-322995	1	0.0137	= , =	6	NA
rs2329277	chr13:84131308	(T/C)	0.1505	-323083	1	0.0137	= , =	6	NA
rs7998184	chr13:84121394	(C/T)	0.1505	-332997	1	0.0137	= , =	4	NA
rs17280244	chr13:84121163	(G/A)	0.1505	-333228	1	0.0137	= , =	6	NA
rs60962467	chr13:84121126	(A/G)	0.1505	-333265	1	0.0137	= , =	7	NA
rs7996364	chr13:84117286	(T/C)	0.1505	-337105	1	0.0137	= , =	7	NA
rs66503706	chr13:84113636	(G/A)	0.1505	-340755	1	0.0137	= , =	7	NA
rs1333074	chr13:84111937	(T/G)	0.1505	-342454	1	0.0137	= , =	7	NA
rs34367659	chr13:84111572	(G/A)	0.1505	-342819	1	0.0137	= , =	7	NA
rs17345585	chr13:84111139	(G/A)	0.1505	-343252	1	0.0137	= , =	5	NA
rs8000328	chr13:84109168	(G/C)	0.1505	-345223	1	0.0137	= , =	7	NA
rs12868733	chr13:84107882	(T/G)	0.1505	-346509	1	0.0137	= , =	7	NA
rs17345502	chr13:84106472	(T/G)	0.1505	-347919	1	0.0137	= , =	7	NA
rs7322571	chr13:84104670	(T/C)	0.1505	-349721	1	0.0137	= , =	7	NA
rs12865060	chr13:84103846	(A/G)	0.1505	-350545	1	0.0137	= , =	6	NA
rs1412856	chr13:84102440	(C/T)	0.1505	-351951	1	0.0137	= , =	7	NA
rs1412855	chr13:84102402	(G/C)	0.1505	-351989	1	0.0137	= , =	7	NA
rs34115123	chr13:84101511	(T/A)	0.1505	-352880	1	0.0137	= , =	6	NA
rs12873572	chr13:84101452	(T/C)	0.1505	-352939	1	0.0137	= , =	7	NA
rs11841286	chr13:84097933	(A/T)	0.1505	-356458	1	0.0137	= , =	6	NA
rs11838516	chr13:84097888	(G/A)	0.1505	-356503	1	0.0137	= , =	7	NA
.	chr13:84097421	(G/A)	0.1505	-356970	1	0.0137	= , =	7	.
.	chr13:84097420	(C/T)	0.1505	-356971	1	0.0137	= , =	.	.
rs17279548	chr13:84094346	(A/G)	0.1505	-360045	1	0.0137	= , =	7	NA
rs34939189	chr13:84091276	(C/T)	0.1505	-363115	1	0.0137	= , =	7	NA
rs12857023	chr13:84090641	(A/T)	0.1505	-363750	1	0.0137	= , =	7	NA
rs12855807	chr13:84090263	(C/G)	0.1505	-364128	1	0.0137	= , =	6	NA
rs12858542	chr13:84090248	(T/A)	0.1505	-364143	1	0.0137	= , =	6	NA
rs996534	chr13:84089207	(G/A)	0.1505	-365184	1	0.0137	= , =	7	NA
rs9602206	chr13:84088655	(T/A)	0.1505	-365736	1	0.0137	= , =	6	NA
rs4393445	chr13:84087438	(A/G)	0.1505	-366953	1	0.0137	= , =	7	NA
rs34014264	chr13:84086500	(A/T)	0.1505	-367891	1	0.0137	= , =	6	NA
rs9565924	chr13:84825605	(A/G)	0.1505	371214	1	0.0137	= , =	6	NA
rs8003007	chr13:84118453	(T/G)	0.1529	-335938	1	0.0135	= , =	6	NA
rs7988830	chr13:84086028	(G/A)	0.1529	-368363	1	0.0135	= , =	7	NA
rs7988177	chr13:84085939	(A/G)	0.1529	-368452	1	0.0135	= , =	6	NA
rs34424231	chr13:84082718	(-/T)	0.1529	-371673	1	0.0135	= , =	5	NA
rs67808624	chr13:84079932	(A/C)	0.1529	-374459	1	0.0135	= , =	6	NA
rs7336832	chr13:84079031	(A/C)	0.1529	-375360	1	0.0135	= , =	6	NA
rs12873955	chr13:84078857	(T/C)	0.1529	-375534	1	0.0135	= , =	6	NA
rs12865230	chr13:84073881	(A/G)	0.1529	-380510	1	0.0135	= , =	6	NA
rs35915924	chr13:84073445	(A/G)	0.1529	-380946	1	0.0135	= , =	5	NA
rs9602200	chr13:84073118	(T/C)	0.1529	-381273	1	0.0135	= , =	5	NA
rs34279092	chr13:84929741	(A/G)	0.1675	475350	1	0.0121	= , =	7	NA
rs4414360	chr13:84132298	(T/C)	0.1772	-322093	1	0.0113	= , =	5	NA
rs2329276	chr13:84128778	(C/A)	0.1772	-325613	1	0.0113	= , =	5	NA
.	chr13:84737881	(A/-)	0.182	283490	1	0.0109	= , =	.	.
rs1591143	chr13:84123735	(G/A)	0.182	-330656	1	0.0109	= , =	6	NA
rs1591142	chr13:84123632	(A/T)	0.182	-330759	1	0.0109	= , =	6	NA
rs7981293	chr13:84121793	(C/T)	0.182	-332598	1	0.0109	= , =	5	NA
rs35406589	chr13:84120605	(C/T)	0.182	-333786	1	0.0109	= , =	7	NA
rs7995135	chr13:84117151	(G/A)	0.182	-337240	1	0.0109	= , =	7	NA
rs4257102	chr13:84116884	(C/T)	0.182	-337507	1	0.0109	= , =	7	NA
rs66809697	chr13:84106981	(A/G)	0.182	-347410	1	0.0109	= , =	7	NA
rs7988613	chr13:84093327	(C/T)	0.182	-361064	1	0.0109	= , =	6	NA
rs9635057	chr13:84881834	(T/A)	0.1845	427443	1	0.0108	= , =	6	NA
rs9575552	chr13:84908656	(A/G)	0.1869	454265	1	0.0106	= , =	7	NA
rs112267297	chr13:84593221	(T/-)	0.1893	138830	1	0.0104	= , =	.	NA
rs9546475	chr13:84252643	(C/T)	0.1917	-201748	1	0.0103	= , =	6	NA

## Sheet: Table S5
Table S5: LdOOKUP results depicting variants overlapping Psychiatric Genomics Consortium (PGC) GWAS data in LD with rs150504822 (SLITRK1) proxy LD snps
Index	# SNPs	hg19	kb	Gene(s)	eqtl	gwas-cat	pgc-adhd	pgc-aut	pgc-bip	pgc-mdd	pgc-scz
Inter-clump LD	MAF range				min(P),	min(P),	min(P), rsID	min(P),	min(P), rsID	min(P),	min(P),
					rsID	rsID		rsID		rsID	rsID
rs12864704	100	chr13:84069170..84132298	63.13kb			2e-06	0.4211	0.2454	0.1083	0.0306	0.369
	(0.10-0.41)					(rs6563353)	(rs17279140)	(rs4581597)	(rs11841286)	(rs9546425)	(rs4581597)
						Response to citalopram treatment
rs9565924	35	chr13:84626571..84972763	346.19kb				0.06114	0.1873	0.2845	0.04418	0.1151
	(0.07-0.50)						(rs9546644)	(rs12877446)	(rs4564467)	(rs4564467)	(rs114484222)
rs73234459	6	chr13:83583605..84029210	445.61kb				0.08015	0.4553	0.02313	0.1842	0.6607
	(0.05-0.08)						(rs17268410)	(rs73251346)	(rs17308151)	(rs17308151)	(rs73234459)
rs61961349	6	chr13:84741414..84758475	17.06kb				0.2597	0.1959	0.5586	0.8135	0.605
	(0.08-0.24)						(rs8002775)	(rs61961346)	(rs8002775)	(rs8002775)	(rs61961349)
rs9546526	1	chr13:84399251	0.00kb				0.3448	0.6949	0.02138	0.5266	0.3748
	(0.21-0.21)						(rs9546526)	(rs9546526)	(rs9546526)	(rs9546526)	(rs9546526)
rs9546475	2	chr13:84252643..84368456	115.81kb					0.6803	0.1747		0.546
0.60 (c5;	(0.08-0.19)							(rs77228955)	(rs9546475)		(rs77228955)
rs9546526)
rs72636312	1	chr13:84326980	0.00kb					0.3371			0.2137
0.43 (c5;	(0.09-0.09)							(rs72636312)			(rs72636312)
rs9546526)
